# Supplementary material for: Gene-expression profiling of calves 6 and 9 months after inoculation with Mycobacterium avium subspecies paratuberculosis
Source: Vet Res. 2014 Oct 2;45(1):96. doi: 10.1186/s13567-014-0096-5 (PMC4198621; doi:10.1186/s13567-014-0096-5)
Supplement: Additional file 1 — Differentially expressed genes at 6 months after infection. Affymetrix probe ID, Symbol, Gene description. [file 13567_2014_96_MOESM1_ESM.xls]

## Sheet: Sheet0
Differentially expressed genes at 6 months after infection
Affymetrix probe ID	Symbol	Gene description	Fold Change
Bt.5741.1.S1_at	ADO	2-aminoethanethiol (cysteamine) dioxygenase	1.279
Bt.1738.1.S1_at	HIBCH	3-hydroxyisobutyryl-CoA hydrolase	1.015
Bt.21670.1.A1_at	AZI2	5-azacytidine induced 2	1.122
Bt.18484.1.A1_at	NT5DC1	5'-nucleotidase domain containing 1	1.051
Bt.16113.2.S1_at	AKAP11	A kinase (PRKA) anchor protein 11	-1.058
Bt.23276.1.S1_at	AIM1	absent in melanoma 1	1.262
Bt.28839.1.S1_at	AIM1L	absent in melanoma 1-like	1.101
Bt.132.1.S1_at	AF451171	Accession AF451171	-1.350
Bt.19678.1.A1_at	AF451174	Accession AF451174	1.064
Bt.19604.1.A1_at	AF451188	Accession AF451188	-1.110
Bt.28695.2.A1_at	AU277047	Accession AU277047	1.358
Bt.19443.1.A1_at	AV602975	Accession AV602975	1.410
Bt.28938.1.A1_at	AV607907	Accession AV607907	-1.194
Bt.11265.1.A1_at	AV615989	Accession AV615989	-1.166
Bt.13332.1.S1_at	AW315506	Accession AW315506	1.235
Bt.19754.1.A1_at	AW416990	Accession AW416990	1.022
Bt.25850.1.S1_at	AW425417	Accession AW425417	-1.810
Bt.20413.1.S1_at	AW464698	Accession AW464698	1.248
Bt.11500.1.A1_at	AW656252	Accession AW656252	1.411
Bt.21760.1.S1_at	BE481022	Accession BE481022	1.048
Bt.10875.1.A1_at	BE722116	Accession BE722116	1.271
Bt.17294.1.A1_at	BE753844	Accession BE753844	1.135
Bt.9722.1.S1_at	BF039628	Accession BF039628	-1.368
Bt.13323.1.S1_at	BF073015	Accession BF073015	1.056
Bt.15683.1.S1_at	BF073200	Accession BF073200	1.060
Bt.19725.1.A1_at	BF440269	Accession BF440269	1.157
Bt.15299.1.A1_at	BF655380	Accession BF655380	1.112
Bt.4126.1.A1_at	BF706173	Accession BF706173	-1.567
Bt.29938.1.S1_at	BG359100	Accession BG359100	-1.160
Bt.14071.1.S1_at	BI537129	Accession BI537129	1.012
Bt.20533.1.S1_at	BI774755	Accession BI774755	1.147
Bt.25612.1.A1_at	BI848867	Accession BI848867	-1.017
Bt.29711.1.S1_at	BM031715	Accession BM031715	1.019
Bt.19956.1.S1_at	BM251341	Accession BM251341	1.351
Bt.27010.1.A1_at	BM251639	Accession BM251639	1.147
Bt.9126.1.S1_at	BM251927	Accession BM251927	1.354
Bt.24314.1.A1_at	BM258790	Accession BM258790	-1.069
Bt.20294.2.S1_at	BM434841	Accession BM434841	-1.051
Bt.17082.1.A1_at	BM446171	Accession BM446171	1.137
Bt.19879.1.A1_at	BP105827	Accession BP105827	1.095
Bt.25363.1.A1_at	BP108971	Accession BP108971	-1.010
Bt.9485.1.S1_at	BP109951	Accession BP109951	-1.308
Bt.8051.1.S1_at	BP112700	Accession BP112700	1.395
Bt.21405.1.S1_at	CA035416	Accession CA035416	1.184
Bt.11617.1.A1_at	CB167904	Accession CB167904	1.188
Bt.18614.1.A1_at	CB170566	Accession CB170566	-1.016
Bt.14158.3.A1_at	CB170964	Accession CB170964	1.425
Bt.29542.1.A1_at	CB220184	Accession CB220184	-1.099
Bt.16662.2.A1_at	CB222784	Accession CB222784	-1.218
Bt.869.2.S1_at	CB226419	Accession CB226419	1.227
Bt.18728.1.A1_at	CB418472	Accession CB418472	-1.444
Bt.21924.1.A1_at	CB419034	Accession CB419034	1.189
Bt.10897.1.S1_at	CB419220	Accession CB419220	1.137
Bt.16974.1.S1_at	CB420367	Accession CB420367	1.070
Bt.1350.1.S1_at	CB420418	Accession CB420418	1.224
Bt.16695.2.A1_at	CB420640	Accession CB420640	1.429
Bt.10496.1.A1_at	CB423296	Accession CB423296	1.081
Bt.24511.1.A1_at	CB423395	Accession CB423395	1.241
Bt.28691.1.S1_at	CB424575	Accession CB424575	1.319
Bt.18715.1.A1_at	CB427981	Accession CB427981	1.255
Bt.11545.1.A1_at	CB428579	Accession CB428579	-1.100
Bt.10067.1.S1_at	CB428771	Accession CB428771	1.170
Bt.24018.1.A1_at	CB429913	Accession CB429913	-1.089
Bt.25076.1.A1_at	CB430170	Accession CB430170	1.073
Bt.21334.1.S1_at	CB432950	Accession CB432950	1.415
Bt.20400.1.S1_at	CB433115	Accession CB433115	1.526
Bt.28571.1.A1_at	CB433394	Accession CB433394	1.184
Bt.16619.1.A1_at	CB436518	Accession CB436518	1.099
Bt.6483.1.A1_at	CB439295	Accession CB439295	1.200
Bt.18353.1.A1_at	CB440332	Accession CB440332	1.420
Bt.5604.1.A1_at	CB441347	Accession CB441347	-1.183
Bt.19298.1.A1_at	CB442854	Accession CB442854	1.558
Bt.17315.2.A1_at	CB443368	Accession CB443368	-1.450
Bt.9985.1.S1_at	CB443635	Accession CB443635	-1.052
Bt.6534.1.S1_at	CB445523	Accession CB445523	1.045
Bt.28151.1.S1_at	CB445634	Accession CB445634	1.151
Bt.20271.1.S1_at	CB446557	Accession CB446557	1.347
Bt.20340.1.A1_at	CB447630	Accession CB447630	-1.114
Bt.9924.1.S1_at	CB450544	Accession CB450544	1.273
Bt.15854.2.S1_at	CB452234	Accession CB452234	1.260
Bt.26974.1.S1_at	CB453821	Accession CB453821	1.152
Bt.29138.1.S1_at	CB455522	Accession CB455522	1.110
Bt.17519.1.A1_at	CB455885	Accession CB455885	-1.364
Bt.13665.1.A1_at	CB456533	Accession CB456533	1.171
Bt.20875.1.A1_at	CB456543	Accession CB456543	1.147
Bt.24028.1.A1_at	CB456579	Accession CB456579	-1.051
Bt.24385.1.A1_at	CB457025	Accession CB457025	1.184
Bt.27158.1.A1_at	CB458333	Accession CB458333	-1.132
Bt.3754.1.A1_at	CB464279	Accession CB464279	1.173
Bt.19332.1.S1_at	CB464689	Accession CB464689	-1.012
Bt.24305.1.A1_at	CB466106	Accession CB466106	1.244
Bt.26135.1.A1_at	CB468061	Accession CB468061	1.013
Bt.17004.1.A1_at	CB468085	Accession CB468085	1.278
Bt.26501.1.S1_at	CB531662	Accession CB531662	1.195
Bt.21777.1.S1_at	CB531797	Accession CB531797	1.431
Bt.21002.1.S1_at	CB534578	Accession CB534578	-1.567
Bt.18502.1.A1_at	CB535112	Accession CB535112	-1.043
Bt.23211.1.S1_at	CB539007	Accession CB539007	1.208
Bt.2337.1.A1_at	CF766597	Accession CF766597	1.172
Bt.10870.1.S1_at	CF930166	Accession CF930166	1.305
Bt.22044.1.S1_at	CK727630	Accession CK727630	1.217
Bt.17247.1.A1_at	CK730252	Accession CK730252	1.360
Bt.21184.1.S1_at	CK770537	Accession CK770537	1.085
Bt.17003.1.S1_at	CK770697	Accession CK770697	1.177
Bt.1844.1.S1_at	CK770939	Accession CK770939	1.104
Bt.11098.1.S1_at	CK773562	Accession CK773562	-1.096
Bt.18797.1.A1_at	CK774004	Accession CK774004	-1.236
Bt.29220.1.S1_at	CK774017	Accession CK774017	-1.204
Bt.22541.1.A1_at	CK775447	Accession CK775447	-1.076
Bt.26431.1.S1_at	CK778913	Accession CK778913	1.403
Bt.27697.1.A1_at	CK778933	Accession CK778933	-1.028
Bt.5652.1.S1_at	CK779767	Accession CK779767	1.036
Bt.2849.1.S1_at	CK779959	Accession CK779959	1.032
Bt.20606.1.S1_at	CK816668	Accession CK816668	1.265
Bt.13699.1.S1_at	CK834854	Accession CK834854	1.031
Bt.17217.1.A1_at	CK845991	Accession CK845991	1.164
Bt.28238.1.A1_at	CK847652	Accession CK847652	1.270
Bt.21891.1.A1_at	CK847857	Accession CK847857	1.244
Bt.11033.2.A1_at	CK849182	Accession CK849182	1.191
Bt.5692.1.S1_at	CK849887	Accession CK849887	1.147
Bt.7675.1.S1_at	CK940284	Accession CK940284	1.164
Bt.26609.1.S1_at	CK942651	Accession CK942651	1.325
Bt.25176.1.A1_at	CK946253	Accession CK946253	1.171
Bt.17282.1.S1_at	CK946845	Accession CK946845	1.141
Bt.6623.1.A1_at	CK946870	Accession CK946870	1.226
Bt.13194.1.A1_at	CK949319	Accession CK949319	1.249
Bt.24767.1.S1_at	CK949416	Accession CK949416	1.525
Bt.1044.1.A1_at	CK951297	Accession CK951297	1.222
Bt.10969.1.S1_at	CK952523	Accession CK952523	1.131
Bt.11087.1.S1_at	CK952663	Accession CK952663	1.281
Bt.13248.2.S1_at	CK952663	Accession CK952663	1.195
Bt.9099.1.A1_at	CK952756	Accession CK952756	1.092
Bt.15682.1.A1_at	CK955069	Accession CK955069	1.209
Bt.23288.3.A1_at	CK957113	Accession CK957113	-1.034
Bt.22686.1.S1_at	CK959306	Accession CK959306	1.136
Bt.10035.2.S1_at	CK962939	Accession CK962939	-1.127
Bt.21550.1.A1_at	CK964325	Accession CK964325	1.175
Bt.19097.1.A1_at	CK967661	Accession CK967661	-1.060
Bt.21145.1.A1_at	CK968180	Accession CK968180	1.326
Bt.26139.1.A1_at	CK970787	Accession CK970787	1.175
Bt.25176.2.S1_at	CK972530	Accession CK972530	1.121
Bt.11093.1.S1_at	CK974498	Accession CK974498	1.372
Bt.9301.1.A1_at	CK976992	Accession CK976992	1.295
Bt.29661.1.A1_at	CK980839	Accession CK980839	1.013
Bt.1057.1.S1_at	CK982422	Accession CK982422	1.074
Bt.23929.1.A1_at	CK982569	Accession CK982569	1.684
Bt.18420.1.S1_at	CK982730	Accession CK982730	-1.222
Bt.17991.1.A1_at	S68402	Accession S68402	1.037
Bt.19495.1.A1_at	S68402	Accession S68402	1.246
Bt.5193.2.S1_a_at	ACP5	acid phosphatase 5, tartrate resistant	-1.121
Bt.7084.1.S1_at	Actn3	actinin alpha 3	-1.191
Bt.26262.1.S1_at	ASCC3	activating signal cointegrator 1 complex subunit 3	1.373
Bt.14552.1.A1_at	ATF2	activating transcription factor 2	1.386
Bt.26928.1.S1_at	ATF2	activating transcription factor 2	1.175
Bt.1072.1.S1_at	ABR	active BCR-related	1.068
Bt.9571.2.S1_at	ADNP	activity-dependent neuroprotector homeobox	-1.020
Bt.22225.1.A1_at	ACSF3	acyl-CoA synthetase family member 3	-1.149
Bt.734.1.S1_at	ADAM9	ADAM metallopeptidase domain 9	1.417
Bt.2691.1.S1_at	AP1G1	adaptor-related protein complex 1, gamma 1 subunit	1.186
Bt.29839.1.A1_at	AP1S1	Adaptor-related protein complex 1, sigma 1 subunit	-1.081
Bt.26137.1.A1_at	ASXL2	additional sex combs like 2 (Drosophila)	1.090
Bt.24907.1.A1_at	ADSS	adenylosuccinate synthase	1.125
Bt.28098.1.S1_at	AMICA1	adhesion molecule, interacts with CXADR antigen 1	-1.228
Bt.4549.1.S1_at	ARFGEF1	ADP-ribosylation factor guanine nucleotide-exchange factor 1 (brefeldin A-inhibited)	1.220
Bt.20958.1.A1_at	ARL4C	ADP-ribosylation factor-like 4C	-1.218
Bt.12139.2.S1_at	ADPRHL2	ADP-ribosylhydrolase like 2	-1.313
Bt.29697.1.A1_at	ART3	ADP-ribosyltransferase 3	-1.007
Bt.9947.1.S1_at	ADRBK1	Adrenergic, beta, receptor kinase 1	-1.325
Bt.20847.2.S1_s_at	AGER	advanced glycosylation end product-specific receptor	1.036
Bt.17239.2.A1_at	AEBP2	AE binding protein 2	1.198
Bt.20514.1.S1_at	AEBP2	AE binding protein 2	1.618
Bt.27767.1.A1_at	AEBP2	AE binding protein 2	-1.621
Bt.15476.1.A1_at	AFF1	AF4/FMR2 family, member 1	-1.253
Bt.7816.1.S1_at	AFF2	AF4/FMR2 family, member 2	1.267
Bt.11263.2.S1_at	Afg3l1	AFG3(ATPase family gene 3)-like 1 (yeast)	-1.140
Bt.11957.1.S1_at	AFTPH	aftiphilin	-1.219
Bt.5968.1.S1_at	AKIRIN1	akirin 1	1.296
Bt.23714.1.A1_at	ALDH1L2	aldehyde dehydrogenase 1 family, member L2	1.011
Bt.16137.1.S1_at	ALDH9A1	aldehyde dehydrogenase 9 family, member A1	1.503
Bt.15721.2.S1_at	ALG1	ALG1, chitobiosyldiphosphodolichol beta-mannosyltransferase	-1.073
Bt.18652.1.S1_at	ALG6	ALG6, alpha-1,3-glucosyltransferase	1.155
Bt.1128.1.S1_at	ALPK3	alpha-kinase 3	-1.132
Bt.26523.1.A1_at	ALMS1	Alstrom syndrome 1	1.318
Bt.28016.1.S1_s_at	AMELX	amelogenin, X-linked	-1.219
Bt.373.3.S1_a_at	AMELX	amelogenin, X-linked	-1.050
Bt.7177.1.S1_at	AMT	aminomethyltransferase	-1.035
Bt.28641.1.S1_at	NPEPPS	aminopeptidase puromycin sensitive	1.194
Bt.1697.3.S1_a_at	APBB3	amyloid beta (A4) precursor protein-binding, family B, member 3	1.031
Bt.9900.1.S1_at	APPBP2	amyloid beta precursor protein (cytoplasmic tail) binding protein 2	1.207
Bt.28123.1.S1_at	APPBP2	amyloid beta precursor protein (cytoplasmic tail) binding protein 2	1.268
Bt.22871.1.S1_at	ANK1	ankyrin 1, erythrocytic	-1.061
Bt.22626.1.A1_at	ANKRD12	ankyrin repeat domain 12	1.266
Bt.22626.2.S1_at	ANKRD12	ankyrin repeat domain 12	1.372
Bt.27807.1.A1_at	ANKRD12	ankyrin repeat domain 12	-1.254
Bt.13969.1.A1_at	ANKRD33B	ankyrin repeat domain 33B	1.330
Bt.17577.1.A1_at	ANKRD33B	ankyrin repeat domain 33B	-1.412
Bt.17295.1.A1_at	AMN1	antagonist of mitotic exit network 1 homolog (S. cerevisiae)	1.082
Bt.9667.2.S1_at	API5	apoptosis inhibitor 5	1.178
Bt.19592.1.A1_at	AQP9	aquaporin 9	1.557
Bt.2598.1.S1_at	ALOX15	arachidonate 15-lipoxygenase	-1.280
Bt.26603.1.S1_at	ALOX5	arachidonate 5-lipoxygenase	-1.164
Bt.7090.1.S1_at	ALOX5	arachidonate 5-lipoxygenase	-1.052
Bt.7066.1.S1_at	ALOX5AP	arachidonate 5-lipoxygenase-activating protein	-1.571
Bt.7404.1.S1_at	ACAP1	ArfGAP with coiled-coil, ankyrin repeat and PH domains 1	-1.081
Bt.7337.1.A1_at	ARAP2	ArfGAP with RhoGAP domain, ankyrin repeat and PH domain 2	1.083
Bt.14681.2.S1_at	ARG1	arginase 1	-1.638
Bt.8624.1.S1_at	ARG2	arginase 2	-1.725
Bt.13978.1.S1_at	ARG2	Arginase, type II	1.194
Bt.25091.2.A1_at	RSRC2	arginine/serine-rich coiled-coil 2	-1.109
Bt.2900.1.A1_at	RSRC2	arginine/serine-rich coiled-coil 2	-1.083
Bt.29558.1.A1_at	RSRC2	arginine/serine-rich coiled-coil 2	1.112
Bt.19965.1.S1_at	ARMCX3	armadillo repeat containing, X-linked 3	1.294
Bt.17809.1.A1_at	ACTR6	ARP6 actin-related protein 6 homolog (yeast)	1.997
Bt.17066.1.A1_at	ARRDC2	arrestin domain containing 2	1.166
Bt.17565.1.A1_at	ARRDC2	arrestin domain containing 2	-1.111
Bt.15976.1.S1_at	ARRB2	arrestin, beta 2	-1.195
Bt.15748.1.A1_at	ARV1	ARV1 homolog (S. cerevisiae)	1.466
Bt.10341.1.S1_at	ARNT2	aryl-hydrocarbon receptor nuclear translocator 2	-1.036
Bt.6471.1.S1_at	ARSE	arylsulfatase E	-1.196
Bt.16589.1.A1_at	ASUN	asunder spermatogenesis regulator	1.104
Bt.21969.1.A1_at	ARID2	AT rich interactive domain 2 (ARID, RFX-like)	1.297
Bt.18872.1.A1_at	ARID5A	AT rich interactive domain 5A (MRF1-like)	1.047
Bt.24783.1.A1_at	ATR	ataxia telangiectasia and Rad3 related	1.480
Bt.24783.2.S1_at	ATR	ataxia telangiectasia and Rad3 related	1.095
Bt.3772.1.S1_at	ATXN7L3B	ataxin 7-like 3B	-1.184
Bt.14993.2.A1_at	ATL2	atlastin GTPase 2	1.249
Bt.13708.1.A1_at	ATMIN	ATM interactor	1.091
Bt.29858.1.S1_at	ATP5A1	ATP synthase, H+ transporting, mitochondrial F1 complex, alpha subunit 1, cardiac muscle	-1.036
Bt.20249.1.S1_a_at	ABCD3	ATP-binding cassette, sub-family D (ALD), member 3	1.455
Bt.8053.1.S1_at	ATAD1	ATPase family, AAA domain containing 1	1.383
Bt.8053.3.S1_at	ATAD1	ATPase family, AAA domain containing 1	1.152
Bt.28428.1.S1_at	ATAD2B	ATPase family, AAA domain containing 2B	1.864
Bt.20559.1.S1_at	ATP13A3	ATPase type 13A3	1.163
Bt.20559.2.A1_at	ATP13A3	ATPase type 13A3	1.239
Bt.1059.3.S1_a_at	ATP2A2	ATPase, Ca++ transporting, cardiac muscle, slow twitch 2	1.249
Bt.16296.1.A1_at	ATP2A2	ATPase, Ca++ transporting, cardiac muscle, slow twitch 2	-1.070
Bt.4955.2.S1_a_at	ATP6V1H	ATPase, H+ transporting, lysosomal 50/57kDa, V1 subunit H	1.026
Bt.16017.1.S2_at	ATP6V0A2	ATPase, H+ transporting, lysosomal V0 subunit a2	1.157
Bt.24324.1.A1_at	ATP1A1	ATPase, Na+/K+ transporting, alpha 1 polypeptide	-1.261
Bt.26683.2.S1_at	AURKA	aurora kinase A	-1.074
Bt.20898.1.S1_at	AMFR	autocrine motility factor receptor, E3 ubiquitin protein ligase	1.056
Bt.22481.1.A1_at	ATG2B	autophagy related 2B	1.340
Bt.19897.1.A1_at	AXIN2	axin 2	-1.876
Bt.9109.1.S1_at	BCL10	B-cell CLL/lymphoma 10	-1.272
Bt.16930.1.A1_at	BCL3	B-cell CLL/lymphoma 3	-1.231
Bt.15716.1.S1_at	BCL3	B-cell CLL/lymphoma 3	1.119
Bt.16933.1.S1_at	BCL3	B-cell CLL/lymphoma 3	-1.703
Bt.24955.1.S1_at	BTG1	B-cell translocation gene 1, anti-proliferative	1.607
Bt.9391.1.A1_at	BIRC3	baculoviral IAP repeat containing 3	1.459
Bt.9391.2.S1_at	BIRC3	baculoviral IAP repeat containing 3	1.507
Bt.12732.2.S1_at	BIRC3	baculoviral IAP repeat-containing 3	1.113
Bt.20692.1.A1_at	BZW1	basic leucine zipper and W2 domains 1	1.275
Bt.22282.1.S1_at	BLZF1	basic leucine zipper nuclear factor 1	1.170
Bt.15631.1.S1_at	BATF	basic leucine zipper transcription factor, ATF-like	1.161
Bt.15841.1.S1_at	BATF	basic leucine zipper transcription factor, ATF-like	1.274
Bt.17164.1.S1_at	BIVM	basic, immunoglobulin-like variable motif containing	1.580
Bt.21380.2.S1_at	BAG5	BCL2-associated athanogene 5	1.092
Bt.11043.1.S1_a_at	BCL2L12	BCL2-like 12 (proline rich)	-1.082
Bt.7542.1.S1_at	BCL2A1	BCL2-related protein A1	1.201
Bt.13994.1.S1_at	BCL2A1	BCL2-related protein A1	1.143
Bt.25995.1.S1_at	BNIP1	BCL2/adenovirus E1B 19kDa interacting protein 1	-1.029
Bt.888.1.S1_at	BNIP3L	BCL2/adenovirus E1B 19kDa interacting protein 3-like	-1.220
Bt.170.1.S1_at	BFSP1	beaded filament structural protein 1, filensin	-1.029
Bt.24256.2.S1_a_at	BECN1	beclin 1, autophagy related	-1.249
Bt.24432.1.A1_at	BID	BH3 interacting domain death agonist	1.004
Bt.5351.2.A1_x_at	BGN	biglycan	-1.095
Bt.22851.1.S1_at	BLOC1S5	biogenesis of lysosomal organelles complex-1, subunit 5, muted	1.229
Bt.7689.1.S1_at	BET1L	blocked early in transport 1 homolog (S. cerevisiae)-like	-1.075
Bt.8897.1.S1_at	BPIFB1	BPI fold containing family B, member 1	-1.086
Bt.15905.1.S1_at	BDKRB2	bradykinin receptor B2	1.396
Bt.19797.1.A1_at	BDKRB2	bradykinin receptor B2	-1.231
Bt.4898.1.S1_at	BASP1	brain abundant, membrane attached signal protein 1	-1.399
Bt.21233.1.S1_at	BRAP	BRCA1 associated protein	1.047
Bt.29504.1.A1_at	BRCC3	BRCA1/BRCA2-containing complex, subunit 3	1.286
Bt.21388.2.A1_at	BAHD1	bromo adjacent homology domain containing 1	1.127
Bt.17664.1.A1_at	BAZ1A	bromodomain adjacent to zinc finger domain, 1A	-1.065
Bt.3135.1.A1_a_at	BRD7	bromodomain containing 7	1.165
Bt.13218.1.S1_at	BTG2	BTG family, member 2	1.211
Bt.5650.1.S1_at	BTG3	BTG family, member 3	1.119
Bt.28928.1.A1_at	BYSL	bystin-like	-1.324
Bt.11096.1.S1_at	CLEC4E	C-type lectin domain family 4, member E	1.240
Bt.14578.1.A1_at	CALCRL	calcitonin receptor-like	1.749
Bt.16382.1.A1_at	CALCRL	calcitonin receptor-like	1.923
Bt.13071.1.A1_at	CACNA1A	calcium channel, voltage-dependent, P/Q type, alpha 1A subunit	-1.100
Bt.13563.1.A1_at	CAMLG	calcium modulating ligand	1.119
Bt.23394.1.S1_at	CAMK2D	calcium/calmodulin-dependent protein kinase II delta	1.179
Bt.20607.1.S1_at	CACYBP	calcyclin binding protein	1.056
Bt.15294.1.S1_at	CALML4	calmodulin-like 4	1.050
Bt.18105.1.A1_at	CAMKMT	calmodulin-lysine N-methyltransferase	1.053
Bt.6295.1.S1_at	CAPN7	Calpain 7	-1.179
Bt.28795.1.A1_at	CAPNS1	calpain, small subunit 1	-1.077
Bt.17398.1.A1_at	CREB1	cAMP responsive element binding protein 1	1.096
Bt.24779.2.S1_at	CREM	cAMP responsive element modulator	-1.104
Bt.4823.1.S1_at	ARPP19	cAMP-regulated phosphoprotein, 19kDa	1.266
Bt.4823.2.S1_a_at	ARPP19	cAMP-regulated phosphoprotein, 19kDa	1.273
Bt.8323.1.S1_at	CASC3	cancer susceptibility candidate 3	1.106
Bt.21682.1.S1_at	CAPZA1	capping protein (actin filament) muscle Z-line, alpha 1	1.175
Bt.5881.1.S1_at	CNO	cappuccino homolog (mouse)	1.033
Bt.333.1.S1_at	CARKD	carbohydrate kinase domain containing	-1.140
Bt.20619.1.S1_at	CA5B	carbonic anhydrase VB, mitochondrial	1.275
Bt.25108.1.S1_at	CRLS1	cardiolipin synthase 1	1.542
Bt.12257.1.S1_at	CASD1	CAS1 domain containing 1	1.571
Bt.28515.1.A1_at	CSNK1G3	casein kinase 1, gamma 3	1.881
Bt.17692.1.S1_a_at	CLPX	caseinolytic mitochondrial matrix peptidase chaperone subunit	1.379
Bt.18843.1.A1_at	CASP4	caspase 4, apoptosis-related cysteine peptidase	2.057
Bt.21288.1.A1_at	CASP4	caspase 4, apoptosis-related cysteine peptidase	1.206
Bt.20113.1.S1_at	CASP6	caspase 6, apoptosis-related cysteine peptidase	1.201
Bt.28593.1.S1_at	CASP6	caspase 6, apoptosis-related cysteine peptidase	1.140
Bt.26611.1.S1_at	CASP8AP2	caspase 8 associated protein 2	1.617
Bt.26611.2.S1_at	CASP8AP2	caspase 8 associated protein 2	-1.005
Bt.29902.1.S1_at	CARD10	caspase recruitment domain family, member 10	-1.053
Bt.1125.1.S1_at	CTNNB1	catenin (cadherin-associated protein), beta 1, 88kDa	1.148
Bt.21193.1.S1_at	CBLC	Cbl proto-oncogene C, E3 ubiquitin protein ligase	1.073
Bt.13805.1.S1_at	CITED2	Cbp/p300-interacting transactivator, with Glu/Asp-rich carboxy-terminal domain, 2	1.437
Bt.13429.2.S1_at	CEBPD	CCAAT/enhancer binding protein (C/EBP), delta	1.063
Bt.17373.2.A1_at	CEBPD	CCAAT/enhancer binding protein (C/EBP), delta	-1.097
Bt.21097.1.S1_at	CEBPD	CCAAT/enhancer binding protein (C/EBP), delta	1.226
Bt.6405.1.A1_at	CTCF	CCCTC-binding factor (zinc finger protein)	-1.044
Bt.5173.1.A1_at	CNBP	CCHC-type zinc finger, nucleic acid binding protein	1.239
Bt.22214.1.S1_at	CD180	CD180 molecule	-1.014
Bt.2052.1.S1_a_at	CD2AP	CD2-associated protein	1.357
Bt.1439.1.S1_at	CD248	CD248 molecule, endosialin	-1.077
Bt.3484.1.S1_at	CD302	CD302 molecule	1.266
Bt.26763.1.A1_at	CD33	CD33 molecule	-1.241
Bt.2626.1.S1_at	CD47	CD47 molecule	1.337
Bt.13087.1.S1_at	CD6	CD6 molecule	-1.099
Bt.2334.1.S1_at	CD68	CD68 molecule	-1.836
Bt.21980.1.S1_at	CD72	CD72 molecule	1.195
Bt.16839.1.S1_at	CD72	CD72 molecule	1.124
Bt.19626.1.A1_at	CD83	CD83 molecule	-1.194
Bt.20521.3.A1_at	CD84	CD84 molecule	1.171
Bt.13829.1.S1_at	CD99	CD99 molecule	1.179
Bt.24300.1.A1_at	CRKRS	Cdc2-related kinase, arginine/serine-rich	1.444
Bt.27767.2.S1_at	CDC42SE1	CDC42 small effector 1	-1.147
Bt.10154.1.S1_at	CISD1	CDGSH iron sulfur domain 1	1.076
Bt.9795.1.S1_at	CAPRIN1	cell cycle associated protein 1	1.110
Bt.17502.1.A1_at	CDC2L2	cell division cycle 2-like 2 (PITSLRE proteins)	1.275
Bt.13864.1.A1_at	CDC26	cell division cycle 26	-1.075
Bt.7536.1.S1_at	CDC26	cell division cycle 26 homolog (S. cerevisiae)	1.121
Bt.18917.1.A1_at	CDC37L1	cell division cycle 37 homolog (S. cerevisiae)-like 1	-1.195
Bt.22173.1.S1_at	CDC37L1	Cell division cycle 37 homolog (S. cerevisiae)-like 1	1.309
Bt.19894.1.S1_at	CDC40	cell division cycle 40	1.397
Bt.25730.1.S1_at	CDC45	cell division cycle 45	-1.051
Bt.11865.1.A1_at	CDC5L	cell division cycle 5-like	1.116
Bt.13725.2.S1_at	CDC73	cell division cycle 73	1.261
Bt.10696.1.S1_at	CDCA3	cell division cycle associated 3	1.004
Bt.22210.1.S1_at	CGREF1	cell growth regulator with EF-hand domain 1	-1.016
Bt.27585.1.A1_at	CEP112	centrosomal protein 112kDa	1.192
Bt.24448.2.S1_at	CEP120	centrosomal protein 120kDa	1.069
Bt.13741.2.S1_at	CEP192	centrosomal protein 192kDa	1.128
Bt.23859.1.S1_at	CEP350	centrosomal protein 350kDa	1.235
Bt.25763.1.S1_at	CEP70	centrosomal protein 70kDa	1.043
Bt.24231.1.A1_at	CEP78	centrosomal protein 78kDa	1.191
Bt.13321.1.S1_at	CSPP1	centrosome and spindle pole associated protein 1	1.502
Bt.23969.1.A1_at	CDR2	cerebellar degeneration-related protein 2, 62kDa	1.450
Bt.12365.1.S1_at	CCT2	chaperonin containing TCP1, subunit 2 (beta)	1.056
Bt.2672.1.S1_at	CCT8	chaperonin containing TCP1, subunit 8 (theta)	1.088
Bt.11163.1.S1_at	CCL2	chemokine (C-C motif) ligand 2	1.272
Bt.1377.1.S1_at	CCR1	chemokine (C-C motif) receptor 1	-1.439
Bt.16966.1.S1_at	CXCL10	chemokine (C-X-C motif) ligand 10	1.195
Bt.4609.1.S1_at	CXCL16	chemokine (C-X-C motif) ligand 16	2.295
Bt.17373.1.S1_at	CXCL3	Chemokine (C-X-C motif) ligand 3	-1.740
Bt.4208.1.S1_at	CXCR2	chemokine (C-X-C motif) receptor 2	-1.678
Bt.26931.1.A1_at	CXCR4	chemokine (C-X-C motif) receptor 4	1.095
Bt.18733.1.S1_at	CLCC1	chloride channel CLIC-like 1	1.306
Bt.15804.1.S1_at	CLCN3	chloride channel, voltage-sensitive 3	1.107
Bt.1123.1.A1_s_at	CH25H	cholesterol 25-hydroxylase	1.070
Bt.5107.1.S1_at	CHRNB1	cholinergic receptor, nicotinic, beta 1 (muscle)	1.319
Bt.14029.1.S1_at	CSGALNACT2	chondroitin sulfate N-acetylgalactosaminyltransferase 2	1.291
Bt.29056.1.A1_at	CHD1	chromodomain helicase DNA binding protein 1	1.100
Bt.8785.1.S1_at	CHD8	chromodomain helicase DNA binding protein 8	1.147
Bt.26991.2.S1_a_at	C1orf162	chromosome 1 open reading frame 162	-2.313
Bt.18965.1.A1_at	C16H1ORF55	chromosome 1 open reading frame 55 ortholog	-1.044
Bt.21558.1.S1_at	C16H1ORF55	chromosome 1 open reading frame 55 ortholog	1.480
Bt.28677.1.A1_at	C13H10ORF97	chromosome 10 open reading frame 97 ortholog	1.125
Bt.20543.1.S1_at	C11orf84	chromosome 11 open reading frame 84	-1.078
Bt.7092.1.S1_at	C5H12orf41	chromosome 12 open reading frame 41 ortholog	1.209
Bt.14198.2.S1_at	C12orf75	chromosome 12 open reading frame 75	-1.456
Bt.18463.1.S1_at	C12H13orf27	chromosome 13 open reading frame 27 ortholog	-1.093
Bt.2577.1.S1_at	C14orf118_Hsa	chromosome 14 open reading frame 118	-1.465
Bt.28272.1.S1_at	C21H14orf142	chromosome 14 open reading frame 142 ortholog	-1.029
Bt.29532.1.A1_at	C21H14orf147	chromosome 14 open reading frame 147 ortholog	1.134
Bt.21474.1.S1_at	C15orf48_Hsa	chromosome 15 open reading frame 48	1.034
Bt.21125.1.S1_at	C15orf57	chromosome 15 open reading frame 57	1.039
Bt.6914.1.A1_at	C16orf58	chromosome 16 open reading frame 58	-1.225
Bt.9873.2.S1_at	C16orf72	chromosome 16 open reading frame 72	1.197
Bt.26153.2.A1_at	C16orf93	chromosome 16 open reading frame 93	-1.025
Bt.12894.1.S1_at	C17orf103	chromosome 17 open reading frame 103	-1.063
Bt.8501.1.A1_at	C17orf85	chromosome 17 open reading frame 85	1.211
Bt.13875.1.S1_at	C18orf21	chromosome 18 open reading frame 21	1.789
Bt.11802.1.S1_at	C18orf32	chromosome 18 open reading frame 32	1.091
Bt.6435.1.A1_at	C17H18orf55	chromosome 18 open reading frame 55 ortholog	-1.166
Bt.814.1.S1_at	C19orf60	chromosome 19 open reading frame 60	-1.116
Bt.22145.1.S1_at	C20orf196	chromosome 20 open reading frame 196	1.046
Bt.26041.1.A1_at	C5orf30	chromosome 5 open reading frame 30	1.127
Bt.24947.2.S1_at	C5orf45	chromosome 5 open reading frame 45	-1.028
Bt.9276.1.A1_at	C23H6ORF47	chromosome 6 open reading frame 47 ortholog	-1.221
Bt.9142.1.A1_at	C4H7orf25	chromosome 7 open reading frame 25 ortholog	1.165
Bt.6535.1.A1_at	C7orf50	chromosome 7 open reading frame 50	-1.424
Bt.26916.1.A1_at	C8orf37	chromosome 8 open reading frame 37	1.475
Bt.22311.1.S1_at	CHAMP1	chromosome alignment maintaining phosphoprotein 1	1.228
Bt.8759.1.S1_at	CXorf23	chromosome X open reading frame 23	1.532
Bt.9281.1.A1_at	CLHC1	clathrin heavy chain linker domain containing 1	1.201
Bt.14037.1.S1_at	CLDN4	claudin 4	1.198
Bt.4077.1.S1_at	CPSF2	cleavage and polyadenylation specific factor 2, 100kDa	1.210
Bt.1004.1.A1_at	CPSF6	cleavage and polyadenylation specific factor 6, 68kDa	1.088
Bt.25823.1.A1_at	CSTF2	cleavage stimulation factor, 3' pre-RNA, subunit 2, 64kDa	-1.079
Bt.22486.1.S1_at	COPB1	coatomer protein complex, subunit beta 1	1.113
Bt.20358.2.S1_a_at	COQ7	coenzyme Q7 homolog, ubiquinone (yeast)	-1.076
Bt.19776.1.A1_at	CCDC66	coiled-coil domain containing 66	1.185
Bt.25054.2.S1_at	CCDC66	coiled-coil domain containing 66	1.110
Bt.29506.1.S1_at	CCDC82	coiled-coil domain containing 82	1.360
Bt.23298.1.S1_at	CCDC84	coiled-coil domain containing 84	-1.100
Bt.9618.1.S1_at	CCDC84	coiled-coil domain containing 84	1.127
Bt.21999.1.S1_at	CCDC88A	coiled-coil domain containing 88A	1.703
Bt.26613.1.A1_at	CCDC92	coiled-coil domain containing 92	1.062
Bt.26987.1.S1_at	COIL	coilin	1.102
Bt.23316.1.A1_at	COL1A1	collagen, type I, alpha 1	1.039
Bt.12794.1.A1_at	COL4A3	collagen, type IV, alpha 3 (Goodpasture antigen)	-1.106
Bt.13122.1.A1_at	COL6A2	collagen, type VI, alpha 2	-1.054
Bt.4956.1.S1_at	COL11A1	collagen, type XI, alpha 1	1.060
Bt.12697.1.S1_at	COL16A1	collagen, type XVI, alpha 1	-1.110
Bt.1336.2.S1_at	COL26A1	collagen, type XXVI, alpha 1	-1.047
Bt.24438.1.S1_a_at	CSF3R	colony stimulating factor 3 receptor (granulocyte)	-1.481
Bt.9576.3.S1_at	COMMD4	COMM domain containing 4	-1.287
Bt.2125.1.A1_at	COMMD8	COMM domain containing 8	1.261
Bt.16244.1.S1_at	COMMD9	COMM domain containing 9	-1.218
Bt.16082.1.S1_at	C1QBP	complement component 1, q subcomponent binding protein	-1.041
Bt.26157.1.A1_at	C5AR2	complement component 5a receptor 2	-1.638
Bt.7343.1.A1_at	COG3	component of oligomeric golgi complex 3	1.318
Bt.16061.1.S1_at	COG6	component of oligomeric golgi complex 6	1.354
Bt.24435.1.S1_at	COG8	component of oligomeric golgi complex 8	1.263
Bt.27634.1.A1_a_at	CNKSR2	connector enhancer of kinase suppressor of Ras 2	-1.070
Bt.7924.1.S1_at	COPS6	COP9 signalosome subunit 6	-1.085
Bt.22139.1.S1_at	COBLL1	cordon-bleu WH2 repeat protein-like 1	-1.078
Bt.26726.2.S1_at	C1GALT1	Core 1 synthase, glycoprotein-N-acetylgalactosamine 3-beta-galactosyltransferase, 1	1.073
Bt.20910.1.S1_at	CIR1	corepressor interacting with RBPJ, 1	-1.118
Bt.29655.1.S1_a_at	CMC2	COX assembly mitochondrial protein 2 homolog (S. cerevisiae)	-1.033
Bt.9457.1.S1_at	COX17	COX17 cytochrome c oxidase copper chaperone	-1.231
Bt.21479.1.A1_at	CRNKL1	crooked neck pre-mRNA splicing factor-like 1 (Drosophila)	1.402
Bt.20846.1.A1_a_at	CTDSPL	CTD (carboxy-terminal domain, RNA polymerase II, polypeptide A) small phosphatase-like	-1.052
Bt.29643.1.A1_at	CUL1	cullin 1	1.168
Bt.29682.1.S1_at	CUL1	cullin 1	1.120
Bt.9176.1.A1_at	CUL4B	cullin 4B	1.295
Bt.2513.2.S1_at	CAND1	cullin-associated and neddylation-dissociated 1	1.318
Bt.3732.1.A1_at	CWF19L1	CWF19-like 1, cell cycle control (S. pombe)	1.182
Bt.17932.1.S1_at	CCNL1	cyclin L1	1.369
Bt.26285.1.A1_at	MCM2	cyclin L1	-1.050
Bt.28061.1.S1_at	MCM2	cyclin L1	1.198
Bt.4477.2.S1_a_at	CNPPD1	cyclin Pas1/PHO80 domain containing 1	-1.071
Bt.29953.1.A1_at	CCNYL1	cyclin Y-like 1	1.199
Bt.22456.2.S1_a_at	CCNYL1	Cyclin Y-like 1	-1.303
Bt.23576.1.A1_at	CDK17	cyclin-dependent kinase 17	1.493
Bt.28036.2.S1_at	CDK18	cyclin-dependent kinase 18	1.058
Bt.9162.1.A1_at	CHORDC1	cysteine and histidine-rich domain (CHORD) containing 1	1.279
Bt.24265.1.S1_a_at	CCBL2	cysteine conjugate-beta lyase 2	1.413
Bt.2723.1.A1_at	CDO1	cysteine dioxygenase type 1	1.167
Bt.20226.2.A1_at	CRIM1	cysteine rich transmembrane BMP regulator 1 (chordin-like)	1.648
Bt.1927.1.S1_at	CRISPLD2	cysteine-rich secretory protein LCCL domain containing 2	-1.905
Bt.10278.1.S1_at	CYSTM1	cysteine-rich transmembrane module containing 1	-1.471
Bt.6512.1.S1_at	CYB5D2	cytochrome b5 domain containing 2	1.028
Bt.10608.2.S1_a_at	COA1	cytochrome c oxidase assembly factor 1 homolog (S. cerevisiae)	-1.272
Bt.9699.1.S1_at	CYP26A1	cytochrome P450, family 26, subfamily A, polypeptide 1	-1.084
Bt.621.1.S1_at	CYP51A1	cytochrome P450, family 51, subfamily A, polypeptide 1	1.094
Bt.19306.2.S1_at	CLASP2	cytoplasmic linker associated protein 2	1.271
Bt.26744.1.A1_at	CPEB2	cytoplasmic polyadenylation element binding protein 2	-1.896
Bt.10007.1.A1_at	CKAP2	cytoskeleton associated protein 2	1.469
Bt.3233.1.A1_at	CIAO1	cytosolic iron-sulfur protein assembly 1	1.123
Bt.6076.1.S1_a_at	CTU2	cytosolic thiouridylase subunit 2 homolog (S. pombe)	-1.061
Bt.24618.1.S1_at	DBP	D site of albumin promoter (albumin D-box) binding protein	-1.077
Bt.3814.1.S1_at	DAB2	Dab, mitogen-responsive phosphoprotein, homolog 2 (Drosophila)	1.095
Bt.17683.1.A1_at	DBF4	DBF4 homolog (S. cerevisiae)	1.051
Bt.8798.2.S1_at	DCP1B	DCP1 decapping enzyme homolog B (S. cerevisiae)	1.055
Bt.3382.1.S1_at	DCAF12	DDB1 and CUL4 associated factor 12	-1.199
Bt.26908.1.A1_a_at	DCAF6	DDB1 and CUL4 associated factor 6	1.177
Bt.22808.1.S1_at	DDRGK1	DDRGK domain containing 1	-1.111
Bt.9783.1.S1_at	DDX3X	DEAD (Asp-Glu-Ala-Asp) box helicase 3, X-linked	1.363
Bt.3437.1.S1_at	DDX5	DEAD (Asp-Glu-Ala-Asp) box helicase 5	1.114
Bt.6838.1.A1_at	DDX1	DEAD (Asp-Glu-Ala-Asp) box polypeptide 1	-1.793
Bt.29124.1.A1_at	DDX21	DEAD (Asp-Glu-Ala-Asp) box polypeptide 21	1.097
Bt.23649.1.A1_at	DDX50	DEAD (Asp-Glu-Ala-Asp) box polypeptide 50	1.132
Bt.19818.1.A1_at	DHX9	DEAH (Asp-Glu-Ala-His) box helicase 9	1.360
Bt.5544.1.S1_at	DHX9	DEAH (Asp-Glu-Ala-His) box helicase 9	1.245
Bt.16532.1.A1_at	DHX34	DEAH (Asp-Glu-Ala-His) box polypeptide 34	-1.058
Bt.17598.1.A1_at	DEDD	death effector domain containing	-1.074
Bt.19143.1.A1_at	DEDD	death effector domain containing	-1.028
Bt.26990.2.S1_at	DEDD	Death effector domain containing	-1.019
Bt.4589.1.S1_at	DEDD2	death effector domain containing 2	-1.595
Bt.20636.1.A1_at	DOCK10	dedicator of cytokinesis 10	-1.279
Bt.2966.1.A1_at	DOCK11	dedicator of cytokinesis 11	1.215
Bt.5434.1.S1_at	DAD1	defender against cell death 1	-1.182
Bt.1167.2.S1_at	DEK	DEK oncogene	1.311
Bt.17171.1.A1_at	DLC1	deleted in liver cancer 1	-1.172
Bt.11032.1.S1_at	DMTN	dematin actin binding protein	-1.032
Bt.1232.1.S1_at	DENND1C	DENN/MADD domain containing 1C	-1.049
Bt.19506.1.A1_at	DENND5A	DENN/MADD domain containing 5A	1.606
Bt.13216.2.A1_at	DENR	density-regulated protein	1.207
Bt.24468.1.S1_at	DENR	density-regulated protein	1.204
Bt.15756.1.S1_at	DGCR8	DGCR8 microprocessor complex subunit	1.112
Bt.23550.1.S1_at	DGAT2	diacylglycerol O-acyltransferase 2	-2.234
Bt.28726.1.A1_at	DEF8	differentially expressed in FDCP 8 homolog (mouse)	-1.246
Bt.426.1.S1_at	DBT	dihydrolipoamide branched chain transacylase E2	1.618
Bt.8679.1.A1_at	DLAT	dihydrolipoamide S-acetyltransferase	1.262
Bt.2418.1.S1_at	DIP2C	DIP2 disco-interacting protein 2 homolog C (Drosophila)	1.143
Bt.3282.1.S1_at	DPEP1	dipeptidase 1 (renal)	-1.017
Bt.24263.1.S1_at	DPH5	diphthamide biosynthesis 5	1.585
Bt.10856.1.S1_at	DIS3L	DIS3 mitotic control homolog (S. cerevisiae)-like	1.252
Bt.14156.1.S1_at	DIXDC1	DIX domain containing 1	1.073
Bt.3274.1.A1_at	DNAJA1	DnaJ (Hsp40) homolog, subfamily A, member 1	1.311
Bt.6341.1.S1_at	DNAJC1	DnaJ (Hsp40) homolog, subfamily C, member 1	1.288
Bt.20912.1.S1_at	DNAJC27	DnaJ (Hsp40) homolog, subfamily C, member 27	1.164
Bt.12138.1.S1_at	DNLZ	DNL-type zinc finger	1.009
Bt.20421.2.S1_a_at	DPM2	dolichyl-phosphate mannosyltransferase polypeptide 2, regulatory subunit	-1.295
Bt.24253.1.S1_at	DR1	down-regulator of transcription 1, TBP-binding (negative cofactor 2)	1.277
Bt.20745.1.A1_at	DPH3	DPH3, KTI11 homolog (S. cerevisiae)	-1.596
Bt.24319.1.A1_at	DPH3	DPH3, KTI11 homolog (S. cerevisiae)	1.296
Bt.24984.1.A1_at	DPH3	DPH3, KTI11 homolog (S. cerevisiae)	1.011
Bt.26806.3.S1_at	DPH3	DPH3, KTI11 homolog (S. cerevisiae)	1.390
Bt.18575.1.A1_at	DTWD2	DTW domain containing 2	-1.111
Bt.24335.1.S1_at	DAPP1	dual adaptor of phosphotyrosine and 3-phosphoinositides	1.198
Bt.15589.2.S1_at	DAPP1	dual adaptor of phosphotyrosine and 3-phosphoinositides	1.164
Bt.25091.1.S1_at	DUSP1	dual specificity phosphatase 1	-1.065
Bt.2070.2.A1_at	DUSP10	dual specificity phosphatase 10	1.351
Bt.2070.3.S1_at	DUSP10	dual specificity phosphatase 10	-1.006
Bt.13589.1.A1_at	DUSP11	dual specificity phosphatase 11 (RNA/RNP complex 1-interacting)	1.411
Bt.19809.2.A1_at	DUSP16	dual specificity phosphatase 16	1.136
Bt.27435.1.S1_at	DYRK1B	dual-specificity tyrosine-(Y)-phosphorylation regulated kinase 1B	-1.111
Bt.13748.1.S1_at	DYRK2	dual-specificity tyrosine-(Y)-phosphorylation regulated kinase 2	1.305
Bt.3906.1.S1_at	DYNC1I2	dynein, cytoplasmic 1, intermediate chain 2	1.217
Bt.7798.1.S1_at	DYNLRB1	dynein, light chain, roadblock-type 1	-1.168
Bt.4474.1.S1_at	DBNDD2	dysbindin (dystrobrevin binding protein 1) domain containing 2	-1.072
Bt.9744.1.S1_at	ELF2	E74-like factor 2 (ets domain transcription factor)	1.098
Bt.23216.1.S1_at	ENPP2	ectonucleotide pyrophosphatase/phosphodiesterase 2	1.377
Bt.18837.1.S1_at	ENPP5	ectonucleotide pyrophosphatase/phosphodiesterase 5 (putative)	1.045
Bt.21068.1.S1_at	Eogt	EGF domain-specific O-linked N-acetylglucosamine (GlcNAc) transferase	1.229
Bt.1983.1.S1_at	EMR1	egf-like module containing, mucin-like, hormone receptor-like 1	-1.255
Bt.15704.1.S1_at	EGLN1	egl-9 family hypoxia-inducible factor 1	1.166
Bt.15704.2.S1_at	EGLN1	egl-9 family hypoxia-inducible factor 1	1.051
Bt.7963.1.S1_at	EHD1	EH-domain containing 1	-1.396
Bt.8871.1.S1_at	ELAC1	elaC homolog 1 (E. coli)	1.092
Bt.5361.2.S1_a_at	ELN	elastin	-1.310
Bt.4582.1.A1_at	ELMOD3	ELMO/CED-12 domain containing 3	-1.281
Bt.11278.1.S1_at	ENAH	enabled homolog (Drosophila)	1.607
Bt.25792.2.S1_at	EDC4	enhancer of mRNA decapping 4	-1.062
Bt.29459.1.A1_at	EPC2	enhancer of polycomb homolog 2 (Drosophila)	1.394
Bt.3244.1.A1_at	ENOPH1	enolase-phosphatase 1	1.375
Bt.5885.1.S1_at	ECHDC2	enoyl CoA hydratase domain containing 2	-1.116
Bt.6815.1.A1_at	EID1	EP300 interacting inhibitor of differentiation 1	1.066
Bt.21962.1.S1_at	EPDR1	ependymin related 1	1.143
Bt.12691.1.A1_at	EPS8	epidermal growth factor receptor pathway substrate 8	1.038
Bt.20257.1.S1_at	ECT2	epithelial cell transforming sequence 2 oncogene	1.270
Bt.20909.1.S1_at	ECT2	epithelial cell transforming sequence 2 oncogene	1.162
Bt.11054.1.S1_at	EBI3	Epstein-Barr virus induced 3	1.183
Bt.14902.1.A1_at	EDEM3	ER degradation enhancer, mannosidase alpha-like 3	1.351
Bt.26048.1.A1_at	ERRFI1	ERBB receptor feedback inhibitor 1	1.234
Bt.26239.1.A1_at	ERRFI1	ERBB receptor feedback inhibitor 1	-1.024
Bt.18026.1.A1_at	ERBB2IP	erbb2 interacting protein	-1.008
Bt.22737.1.S1_at	ERBB2IP	erbb2 interacting protein	1.441
Bt.22190.1.S1_at	ERBB2IP	erbb2 interacting protein	1.178
Bt.25296.1.A1_at	ERGIC2	ERGIC and golgi 2	1.112
Bt.25731.1.A1_at	ERO1L	ERO1-like (S. cerevisiae)	1.055
Bt.24361.1.S1_at	ESF1	ESF1, nucleolar pre-rRNA processing protein, homolog (S. cerevisiae)	1.191
Bt.3573.1.S2_at	EEF1A1	eukaryotic translation elongation factor 1 alpha 1	1.140
Bt.10056.1.S1_at	EIF2AK3	eukaryotic translation initiation factor 2-alpha kinase 3	1.332
Bt.24759.1.S1_at	EIF2S2	Eukaryotic translation initiation factor 2, subunit 2 beta, 38kDa	1.251
Bt.20392.1.A1_at	EIF3J	eukaryotic translation initiation factor 3, subunit J	1.060
Bt.22476.1.S1_at	EIF4ENIF1	eukaryotic translation initiation factor 4E nuclear import factor 1	1.266
Bt.29924.1.S1_at	EIF5	eukaryotic translation initiation factor 5	1.507
Bt.27108.1.A1_at	EIF6	eukaryotic translation initiation factor 6	1.234
Bt.27192.1.S1_at	ETF1	eukaryotic translation termination factor 1	1.319
Bt.20556.1.S1_at	EWSR1	EWS RNA-binding protein 1	-1.001
Bt.23646.1.S1_at	ERCC4	excision repair cross-complementing rodent repair deficiency, complementation group 4	1.084
Bt.21049.1.S1_at	EXOC6	exocyst complex component 6	1.326
Bt.6445.1.S1_at	EXOSC1	exosome component 1	-1.165
Bt.12180.1.S1_at	EXOSC8	exosome component 8	-1.035
Bt.5460.1.A1_at	XPO7	exportin 7	1.123
Bt.12164.1.S1_at	AU018091_Mmu	expressed sequence AU018091	1.254
Bt.27088.1.A1_at	FBXL3	F-box and leucine-rich repeat protein 3	1.042
Bt.9050.1.S1_a_at	FBXW5	F-box and WD repeat domain containing 5	-1.242
Bt.5920.1.A1_at	FBXO22	F-box protein 22	-1.214
Bt.29317.1.S1_at	FBXO6	F-box protein 6	1.019
Bt.5202.1.S1_at	FAM109B	family with sequence similarity 109, member B	-1.043
Bt.12043.1.S1_at	FAM114A2	family with sequence similarity 114, member A2	1.195
Bt.1652.1.S1_at	FAM115A	family with sequence similarity 115, member A	1.338
Bt.3422.1.S1_at	FAM129B	family with sequence similarity 129, member B	1.205
Bt.27330.1.A1_at	FAM161A	family with sequence similarity 161, member A	1.005
Bt.10822.1.S1_at	FAM168B	family with sequence similarity 168, member B	1.188
Bt.19662.1.A1_at	FAM171B	family with sequence similarity 171, member B	1.140
Bt.20603.1.A1_at	FAM177A1	family with sequence similarity 177, member A1	1.176
Bt.9847.1.S1_at	FAM208A	family with sequence similarity 208, member A	1.404
Bt.9847.2.S1_at	FAM208A	family with sequence similarity 208, member A	1.516
Bt.26995.1.S1_at	FAM212A	family with sequence similarity 212, member A	-1.008
Bt.24613.1.S1_at	FAM214A	family with sequence similarity 214, member A	1.337
Bt.1373.3.S1_a_at	FAM63A	family with sequence similarity 63, member A	-1.399
Bt.9131.1.S1_at	FAM98A_Hsa	family with sequence similarity 98, member A	-1.453
Bt.28545.1.A1_at	FANCL	Fanconi anemia, complementation group L	1.446
Bt.21150.1.A1_at	FANCM	Fanconi anemia, complementation group M	1.429
Bt.29137.1.A1_at	FASTK	Fas-activated serine/threonine kinase	-1.041
Bt.7257.1.S1_at	FASTKD5	FAST kinase domains 5	1.115
Bt.9882.1.S1_at	FABP2	fatty acid binding protein 2, intestinal	-1.870
Bt.10230.1.A1_at	FAR1	fatty acyl CoA reductase 1	1.206
Bt.27043.1.A1_at	FCER1A	Fc fragment of IgE, high affinity I, receptor for; alpha polypeptide	1.093
Bt.20900.1.S1_at	FCF1	FCF1 rRNA-processing protein	-1.264
Bt.22730.2.S1_at	FGFR1OP2	FGFR1 oncogene partner 2	-1.050
Bt.5709.1.S1_at	FGFR1OP2	FGFR1 oncogene partner 2	1.438
Bt.24969.1.S1_at	FGGY	FGGY carbohydrate kinase domain containing	-1.014
Bt.9202.1.S1_at	FGL2	fibrinogen-like 2	1.157
Bt.11908.1.S1_at	FNDC3A	fibronectin type III domain containing 3A	1.745
Bt.2325.1.S1_at	FBRS	Fibrosin	1.495
Bt.22188.1.S1_at	FICD	FIC domain containing	1.536
Bt.22614.1.S1_at	FICD	FIC domain containing	1.180
Bt.6840.1.S1_a_at	FKBP11	FK506 binding protein 11, 19 kDa	-1.193
Bt.20486.1.S1_at	FLYWCH2	FLYWCH family member 2	1.249
Bt.20834.1.A1_at	FOXA2	forkhead box A2	-1.019
Bt.28015.1.S1_at	FOXK2	forkhead box K2	-1.574
Bt.29565.1.A1_at	FOXK2	forkhead box K2	-1.023
Bt.24252.1.S1_at	FOXN3	forkhead box N3	1.200
Bt.18887.3.A1_at	FOXO1	forkhead box O1	-1.247
Bt.19330.1.A1_s_at	FNBP1L	formin binding protein 1-like	1.074
Bt.2765.1.S1_at	FMNL2	formin-like 2	1.580
Bt.22444.1.A1_at	FMNL3	formin-like 3	1.268
Bt.13833.1.S1_at	FOSL1	FOS-like antigen 1	1.203
Bt.8305.1.A1_at	FXR1	fragile X mental retardation, autosomal homolog 1	1.152
Bt.13428.1.S1_at	FBP1	fructose-1,6-bisphosphatase 1	-1.065
Bt.13428.2.S1_at	FBP1	fructose-1,6-bisphosphatase 1	-1.304
Bt.17095.1.A1_at	FPGT	fucose-1-phosphate guanylyltransferase	1.330
Bt.17095.2.A1_at	FPGT	fucose-1-phosphate guanylyltransferase	1.243
Bt.6801.1.A1_at	FUCA1	fucosidase, alpha-L- 1, tissue	1.333
Bt.21338.1.S1_at	FURIN	furin (paired basic amino acid cleaving enzyme)	-1.182
Bt.5369.1.S1_at	FXYD6	FXYD domain containing ion transport regulator 6	-1.003
Bt.7919.1.A1_at	FXYD7	FXYD domain containing ion transport regulator 7	-1.035
Bt.22136.1.S1_at	FYCO1	FYVE and coiled-coil domain containing 1	1.188
Bt.8293.1.S1_at	GFM1	G elongation factor, mitochondrial 1	1.023
Bt.5603.1.S1_at	GPATCH8	G patch domain containing 8	1.117
Bt.8998.1.S1_a_at	GPS2	G protein pathway suppressor 2	-1.084
Bt.27715.1.A1_at	GPR110	G protein-coupled receptor 110	-1.064
Bt.12453.1.A1_a_at	GPR155	G protein-coupled receptor 155	1.416
Bt.1722.3.S1_a_at	GPR65	G protein-coupled receptor 65	1.046
Bt.7416.2.S1_at	GRK6	G protein-coupled receptor kinase 6	-1.119
Bt.27015.1.A1_at	GIT2	G protein-coupled receptor kinase interacting ArfGAP 2	-1.183
Bt.14193.1.A1_at	GRSF1	G-rich RNA sequence binding factor 1	1.047
Bt.5049.1.S1_at	GRSF1	G-rich RNA sequence binding factor 1	1.141
Bt.5264.2.S1_a_at	GSPT2	G1 to S phase transition 2	-1.326
Bt.22493.1.S1_at	G2E3	G2/M-phase specific E3 ubiquitin protein ligase	-1.017
Bt.11496.1.S1_at	GJA1	gap junction protein, alpha 1, 43kDa	1.101
Bt.21603.1.S1_at	FGR	Gardner-Rasheed feline sarcoma viral (v-fgr) oncogene homolog	-1.083
Bt.6408.1.S1_at	GATA2	GATA binding protein 2	-1.113
Bt.26684.1.S1_at	GPBP1	GC-rich promoter binding protein 1	1.233
Bt.12856.1.S1_at	GPBP1L1	GC-rich promoter binding protein 1-like 1	1.134
Bt.19278.1.S1_at	GEMIN2	gem (nuclear organelle) associated protein 2	1.065
Bt.7606.1.S1_at	GMIP	GEM interacting protein	-1.237
Bt.21908.1.A1_at	GTF2B	general transcription factor IIB	1.408
Bt.28422.1.A1_at	GTF2E1	general transcription factor IIE, polypeptide 1, alpha 56kDa	1.384
Bt.4374.1.S1_at	GTF2E1	general transcription factor IIE, polypeptide 1, alpha 56kDa	2.760
Bt.26438.1.A1_at	GTF2F2	general transcription factor IIF, polypeptide 2, 30kDa	1.156
Bt.6415.1.S1_at	GTF2H2	general transcription factor IIH, polypeptide 2, 44kDa	1.142
Bt.10542.1.S1_at	GTF2I	general transcription factor IIi	1.544
Bt.14464.1.A1_at	GPHN	gephyrin	1.150
Bt.21343.2.A1_a_at	GMFG	glia maturation factor, gamma	-1.354
Bt.20235.1.S1_at	GNS	glucosamine (N-acetyl)-6-sulfatase	1.206
Bt.23389.1.S1_at	GNS	glucosamine (N-acetyl)-6-sulfatase	1.273
Bt.20629.1.A1_at	GNPDA2	glucosamine-6-phosphate deaminase 2	1.263
Bt.11505.2.S1_at	GRINA	glutamate receptor, ionotropic, N-methyl D-aspartate-associated protein 1 (glutamate binding)	-1.081
Bt.3201.1.S1_at	GRWD1	glutamate-rich WD repeat containing 1	-1.182
Bt.9022.1.S1_at	QRICH1	glutamine-rich 1	1.144
Bt.23378.1.A1_at	GLRX3	glutaredoxin 3	1.066
Bt.18448.1.A1_at	GPX3	glutathione peroxidase 3 (plasma)	-1.274
Bt.29570.1.S1_at	GPAM	glycerol-3-phosphate acyltransferase, mitochondrial	1.104
Bt.5002.1.S1_at	GPD1	glycerol-3-phosphate dehydrogenase 1 (soluble)	1.059
Bt.14207.1.S1_at	GCAT	glycine C-acetyltransferase	-1.055
Bt.14184.1.A1_at	GYPC	glycophorin C (Gerbich blood group)	1.023
Bt.304.1.S1_at	CGA	glycoprotein hormones, alpha polypeptide	-1.042
Bt.24824.1.S1_at	GLT8D2	glycosyltransferase 8 domain containing 2	1.038
Bt.26662.1.S1_at	GOLGA4	golgin A4	1.326
Bt.18123.1.A1_at	GORAB	golgin, RAB6-interacting	1.148
Bt.15663.1.S1_at	GIGYF2	GRB10 interacting GYF protein 2	1.135
Bt.13135.1.S1_x_at	GDF7	growth differentiation factor 7	-1.208
Bt.26725.1.S1_at	GFI1B	growth factor independent 1B transcription repressor	-1.456
Bt.29698.1.S1_at	GHR	growth hormone receptor	-1.006
Bt.20115.1.S1_at	GRASP	GRP1 (general receptor for phosphoinositides 1)-associated scaffold protein	1.154
Bt.8321.2.S1_at	GSE1	Gse1 coiled-coil protein	-1.310
Bt.10058.1.S1_at	GSKIP	GSK3B interacting protein	1.314
Bt.11917.1.S1_at	GEM	GTP binding protein overexpressed in skeletal muscle	-1.019
Bt.13257.2.A1_at	GIMAP6	GTPase, IMAP family member 6	1.086
Bt.4792.1.S1_at	GNAI3	Guanine nucleotide binding protein (G protein), alpha inhibiting activity polypeptide 3	1.172
Bt.22453.1.S1_at	GNB5	guanine nucleotide binding protein (G protein), beta 5	-1.220
Bt.8164.1.S1_at	GNB1L	guanine nucleotide binding protein (G protein), beta polypeptide 1-like	-1.199
Bt.4586.1.S1_at	GNG2	guanine nucleotide binding protein (G protein), gamma 2	-1.357
Bt.29856.1.S1_at	GNG7	guanine nucleotide binding protein (G protein), gamma 7	-1.372
Bt.4394.1.S1_at	GUCY1B3	guanylate cyclase 1, soluble, beta 3	1.402
Bt.21366.2.S1_at	GUF1	GUF1 GTPase homolog (S. cerevisiae)	1.049
Bt.3708.1.A1_at	HAUS8	HAUS augmin-like complex, subunit 8	-1.092
Bt.9255.1.A1_at	HDDC2	HD domain containing 2	1.079
Bt.16127.1.S1_at	HECA	headcase homolog (Drosophila)	1.263
Bt.22403.1.S1_at	HEATR2	HEAT repeat containing 2	1.160
Bt.25859.1.A1_at	HEATR5B	HEAT repeat containing 5B	1.000
Bt.8738.1.S1_at	HSPH1	heat shock 105kDa/110kDa protein 1	1.337
Bt.23179.1.S2_at	HSP90AA1	heat shock protein 90kDa alpha (cytosolic), class A member 1	1.007
Bt.23263.1.S1_s_at	HSP90AB1	heat shock protein 90kDa alpha (cytosolic), class B member 1	1.120
Bt.24280.1.A1_at	HSPB11	heat shock protein family B (small), member 11	1.276
Bt.5047.1.S1_at	HEBP1	heme binding protein 1	-1.122
Bt.19368.1.A1_at	HEBP2	heme binding protein 2	-1.068
Bt.24251.1.S1_at	HCK	hemopoietic cell kinase	1.385
Bt.3183.3.A1_at	HNRNPK	heterogeneous nuclear ribonucleoprotein K	1.101
Bt.13239.1.A1_at	HNRNPLL	heterogeneous nuclear ribonucleoprotein L-like	1.299
Bt.13239.2.S1_at	HNRNPLL	heterogeneous nuclear ribonucleoprotein L-like	1.302
Bt.20728.1.A1_at	HEXIM1	hexamethylene bis-acetamide inducible 1	1.167
Bt.24276.1.A1_at	HEXIM1	Hexamethylene bis-acetamide inducible 1	1.051
Bt.2469.1.S1_at	HEXIM2	hexamthylene bis-acetamide inducible 2	-1.007
Bt.11711.1.A1_at	HMGB3	high mobility group box 3	1.380
Bt.13535.1.A1_at	HIATL1	hippocampus abundant transcript-like 1	1.210
Bt.9828.1.S2_at	HINT3	histidine triad nucleotide binding protein 3	1.404
Bt.4104.1.S1_at	HAT1	histone acetyltransferase 1	1.288
Bt.2728.1.S1_at	HIST1H1C	histone cluster 1, H1c	-2.657
Bt.2919.1.S1_a_at	HDAC7	histone deacetylase 7	1.182
Bt.9198.1.A1_at	HTATSF1	HIV-1 Tat specific factor 1	1.156
Bt.7333.1.S1_at	BAT4	HLA-B associated transcript 4	1.186
Bt.13243.1.S1_a_at	HCFC1R1	host cell factor C1 regulator 1 (XPO1 dependent)	-1.042
Bt.2000.1.S1_at	HYPK	huntingtin interacting protein K	-1.213
Bt.20020.1.S1_at	HABP4	hyaluronan binding protein 4	1.165
Bt.1518.1.S1_at	HMMR	hyaluronan-mediated motility receptor (RHAMM)	1.049
Bt.1673.2.S1_at	HYAL1	hyaluronoglucosaminidase 1	-1.199
Bt.16934.1.A1_at	HYAL2	hyaluronoglucosaminidase 2	-1.044
Bt.18952.1.A1_at	HYAL2	Hyaluronoglucosaminidase 2	1.228
Bt.21238.1.S1_at	HYAL2	Hyaluronoglucosaminidase 2	1.389
Bt.7237.2.S1_a_at	HADHA	hydroxyacyl-CoA dehydrogenase/3-ketoacyl-CoA thiolase/enoyl-CoA hydratase (trifunctional protein), alpha subunit	1.136
Bt.2556.1.S1_at	HPGD	hydroxyprostaglandin dehydrogenase 15-(NAD)	-1.559
Bt.19608.1.S1_at	HSDL2	hydroxysteroid dehydrogenase like 2	1.301
Bt.8490.1.A1_at	LOC100125320	hypothetical protein LOC100125320	1.151
Bt.24051.1.S1_at	MGC128424	hypothetical protein MGC128424	1.277
Bt.24815.1.A1_at	HYOU1	Hypoxia up-regulated 1	1.017
Bt.25832.1.S1_at	HYOU1	Hypoxia up-regulated 1	1.743
Bt.27116.1.A1_at	HYOU1	Hypoxia up-regulated 1	1.146
Bt.10911.1.S1_at	IER3	immediate early response 3	1.191
Bt.16337.1.A1_at	IER5	immediate early response 5	-1.179
Bt.23575.1.A1_at	IER5	immediate early response 5	1.052
Bt.13874.1.A1_at	IPO11	importin 11	1.315
Bt.24271.1.S1_at	IPO7	importin 7	1.287
Bt.25522.1.S1_at	IPO7	importin 7	1.037
Bt.8888.1.A1_at	IPO8	importin 8	1.210
Bt.26695.1.S1_at	ICOSLG	inducible T-cell co-stimulator ligand	-1.053
Bt.28729.1.A1_at	ING2	inhibitor of growth family, member 2	1.184
Bt.27917.1.A1_at	IKBKAP	inhibitor of kappa light polypeptide gene enhancer in B-cells, kinase complex-associated protein	1.324
Bt.27917.2.S1_at	IKBKAP	inhibitor of kappa light polypeptide gene enhancer in B-cells, kinase complex-associated protein	1.356
Bt.24772.1.A1_at	IP6K1	inositol hexakisphosphate kinase 1	-1.202
Bt.27674.1.A1_at	IP6K3	inositol hexakisphosphate kinase 3	1.020
Bt.20867.1.A1_at	IPMK	Inositol polyphosphate multikinase	-1.204
Bt.15840.1.A1_at	INPP5F	inositol polyphosphate-5-phosphatase F	1.461
Bt.26064.1.S1_at	ITPKA	inositol-trisphosphate 3-kinase A	1.000
Bt.424.1.S1_at	IMPA1	inositol(myo)-1(or 4)-monophosphatase 1	1.147
Bt.1484.1.S1_at	INSIG1	insulin induced gene 1	1.126
Bt.20716.1.S1_at	INSIG2	insulin induced gene 2	1.095
Bt.12759.1.S1_at	IGF1R	insulin-like growth factor 1 receptor	-1.248
Bt.11580.1.S1_at	IGF2BP3	insulin-like growth factor 2 mRNA binding protein 3	-1.113
Bt.17122.1.S1_at	INTS6	integrator complex subunit 6	1.347
Bt.17730.1.A1_at	INTS6	integrator complex subunit 6	1.010
Bt.25075.1.A1_at	INTS6	integrator complex subunit 6	1.107
Bt.9603.1.A1_a_at	INTS8	integrator complex subunit 8	1.188
Bt.9603.1.A1_at	INTS8	integrator complex subunit 8	1.235
Bt.18735.1.S1_at	ITGB3BP	integrin beta 3 binding protein (beta3-endonexin)	1.701
Bt.18735.2.S1_at	ITGB3BP	integrin beta 3 binding protein (beta3-endonexin)	1.046
Bt.9110.1.A1_at	ILKAP	integrin-linked kinase-associated serine/threonine phosphatase 2C	-1.044
Bt.18458.1.S1_at	ITGA5	integrin, alpha 5 (fibronectin receptor, alpha polypeptide)	1.130
Bt.16784.1.S1_at	ITGAV	integrin, alpha V (vitronectin receptor, alpha polypeptide, antigen CD51)	1.085
Bt.21243.1.A1_at	ITIH3	inter-alpha-trypsin inhibitor heavy chain 3	-1.057
Bt.13289.1.S1_at	ICAM1	intercellular adhesion molecule 1	1.442
Bt.22152.1.A1_at	IFNAR2	interferon (alpha, beta and omega) receptor 2	1.140
Bt.22822.2.S1_at	IFRD1	interferon-related developmental regulator 1	1.280
Bt.188.1.S1_at	IFNG	interferon, gamma	-1.001
Bt.4199.1.S1_at	IL1RN	interleukin 1 receptor antagonist	-1.428
Bt.17834.1.A1_at	IL1RN	interleukin 1 receptor antagonist	-1.176
Bt.23227.1.S1_at	IL1R1	interleukin 1 receptor, type I	-1.349
Bt.16170.1.A1_at	IL12B	interleukin 12B (natural killer cell stimulatory factor 2, cytotoxic lymphocyte maturation factor 2, p40)	-1.182
Bt.12772.1.S1_at	IL17A	interleukin 17A	-1.062
Bt.12751.1.S1_at	IL7	interleukin 7	1.064
Bt.13355.1.S1_at	IL8	interleukin 8	1.272
Bt.2864.1.A1_at	ITSN1	intersectin 1 (SH3 domain protein)	-1.093
Bt.21914.1.S1_at	IPP	intracisternal A particle-promoted polypeptide	1.455
Bt.22361.1.A1_at	INVS	inversin	1.003
Bt.12550.2.S1_at	IQGAP3	IQ motif containing GTPase activating protein 3	-1.155
Bt.25773.1.A1_at	IQCA1	IQ motif containing with AAA domain 1	-1.192
Bt.25297.1.A1_at	ISOC1	isochorismatase domain containing 1	1.057
Bt.3447.2.S1_at	IARS	isoleucyl-tRNA synthetase	1.096
Bt.8905.1.S1_at	ITCH	itchy E3 ubiquitin protein ligase	1.433
Bt.6125.1.S1_at	JAG1	jagged 1	1.098
Bt.17300.1.S1_at	JAG1	jagged 1 (Alagille syndrome)	1.302
Bt.16459.1.A1_at	JUNB	jun B proto-oncogene	1.231
Bt.11319.1.A1_s_at	JUP	Junction plakoglobin	1.315
Bt.6431.1.S1_at	KAT2B	K(lysine) acetyltransferase 2B	-1.387
Bt.1950.1.S1_at	KPNA3	karyopherin alpha 3 (importin alpha 4)	1.259
Bt.3990.1.S1_at	KPNA3	karyopherin alpha 3 (importin alpha 4)	1.393
Bt.27809.2.S1_at	KLHDC4	kelch domain containing 4	-1.065
Bt.29907.2.S1_a_at	KLHDC8B	kelch domain containing 8B	-1.026
Bt.22405.1.A1_at	KLHL11	kelch-like family member 11	1.039
Bt.12182.1.S1_at	KLHL18	kelch-like family member 18	1.184
Bt.23288.1.S1_at	KHDRBS1	KH domain containing, RNA binding, signal transduction associated 1	-1.120
Bt.24626.1.S1_at	KIAA0020	KIAA0020	1.135
Bt.19119.2.A1_a_at	KIAA0586	KIAA0586	1.098
Bt.16116.1.A1_at	KIAA1033	KIAA1033	1.222
Bt.16900.1.A1_at	KIAA1429	KIAA1429	1.141
Bt.24155.1.A1_at	KIAA1430	KIAA1430	1.113
Bt.19677.1.S1_at	KIAA1432	KIAA1432	1.174
Bt.19677.2.A1_at	KIAA1432	KIAA1432	1.303
Bt.24722.1.A1_at	KIAA1468	KIAA1468	1.433
Bt.26009.1.A1_at	KIAA1715	KIAA1715	1.283
Bt.16148.1.A1_at	KIAA1731	KIAA1731	1.097
Bt.8032.1.S1_at	KTN1	kinectin 1 (kinesin receptor)	1.712
Bt.27891.1.S1_at	KTN1	kinectin 1 (kinesin receptor)	-1.004
Bt.26496.1.A1_a_at	KIF12	kinesin family member 12	-1.110
Bt.22155.2.S1_at	KIF13A	kinesin family member 13A	1.079
Bt.14058.1.S1_at	KIF5B	kinesin family member 5B	1.304
Bt.24896.1.A1_at	KIFAP3	kinesin-associated protein 3	1.043
Bt.2663.2.S1_at	KRAS	Kirsten rat sarcoma viral oncogene homolog	-1.389
Bt.24419.1.S1_at	KRR1	KRR1, small subunit (SSU) processome component, homolog (yeast)	1.503
Bt.16916.2.A1_at	KLF11	Kruppel-like factor 11	-1.558
Bt.24522.3.S1_a_at	KLF6	Kruppel-like factor 6	-1.315
Bt.28291.2.A1_a_at	LACE1	lactation elevated 1	1.045
Bt.17308.1.A1_at	LMNA	lamin A/C	1.066
Bt.7035.2.S1_at	LMNB2	lamin B2	-1.098
Bt.7984.1.S1_at	LAMA4	laminin, alpha 4	1.106
Bt.23209.1.S1_a_at	LPHN2	latrophilin 2	1.132
Bt.6000.1.A1_at	LGALSL	lectin, galactoside-binding-like	-2.200
Bt.24230.1.S1_at	LRRC1	leucine rich repeat containing 1	1.116
Bt.11585.1.A1_at	LRRC33	leucine rich repeat containing 33	1.193
Bt.22401.1.A1_at	LRRC36	leucine rich repeat containing 36	-1.347
Bt.28936.1.S1_at	LRRC57	leucine rich repeat containing 57	-1.858
Bt.11322.1.A1_at	LRPPRC	leucine-rich pentatricopeptide repeat containing	1.088
Bt.17591.1.S1_at	LGR4	leucine-rich repeat containing G protein-coupled receptor 4	1.423
Bt.18256.1.S1_at	LGR4	leucine-rich repeat-containing G protein-coupled receptor 4	1.036
Bt.16499.3.S1_at	LRCH1	leucine-rich repeats and calponin homology (CH) domain containing 1	1.141
Bt.3393.1.S1_at	LRIG1	leucine-rich repeats and immunoglobulin-like domains 1	1.750
Bt.21221.1.S1_at	LST1	leukocyte specific transcript 1	-1.987
Bt.25804.1.A1_at	LNX2	ligand of numb-protein X 2	1.094
Bt.6469.1.S1_at	LNX2	ligand of numb-protein X 2	1.189
Bt.27395.1.A1_at	LNX2	ligand of numb-protein X 2	1.032
Bt.4553.1.S1_at	LDB1	LIM domain binding 1	-1.111
Bt.21920.1.S1_at	LIMD2	LIM domain containing 2	1.134
Bt.22500.1.A1_at	LINS	lines homolog (Drosophila)	1.073
Bt.5387.1.S1_at	LPL	lipoprotein lipase	2.600
Bt.29573.1.A1_at	LTN1	listerin E3 ubiquitin protein ligase 1	1.156
Bt.23622.1.A1_at	LIX1L	Lix1 homolog (mouse)-like	1.150
Bt.13411.1.S1_at	LRBA	LPS-responsive vesicle trafficking, beach and anchor containing	1.317
Bt.7011.1.S1_at	LSP1	lymphocyte-specific protein 1	-1.331
Bt.8145.3.S1_at	KDM5C	lysine (K)-specific demethylase 5C	-1.079
Bt.9129.1.S1_at	KDM6B	lysine (K)-specific demethylase 6B	-1.211
Bt.9533.1.S1_at	KDM6B	lysine (K)-specific demethylase 6B	-1.346
Bt.5935.2.S1_a_at	LAPTM4A	lysosomal protein transmembrane 4 alpha	1.349
Bt.4767.1.S3_at	LYST	lysosomal trafficking regulator	1.206
Bt.25498.1.S1_at	MAGIX	MAGI family member, X-linked	-1.146
Bt.13695.1.S1_at	MGRN1	mahogunin ring finger 1, E3 ubiquitin protein ligase	1.229
Bt.29815.1.A1_at	HLA-A	major histocompatibility complex, class I, A	-1.182
Bt.29815.1.S1_x_at	HLA-A	major histocompatibility complex, class I, A	-1.830
Bt.4762.1.S1_at	HLA-A	major histocompatibility complex, class I, A	-2.488
Bt.7773.1.S1_x_at	HLA-A	major histocompatibility complex, class I, A	-1.149
Bt.8121.1.S1_x_at	HLA-A	major histocompatibility complex, class I, A	-1.120
Bt.23831.1.A1_at	MAK16	MAK16 homolog (S. cerevisiae)	1.132
Bt.28686.2.S1_at	MAL2	mal, T-cell differentiation protein 2 (gene/pseudogene)	1.036
Bt.1798.1.S1_at	MANBA	mannosidase, beta A, lysosomal	1.196
Bt.6623.2.S1_at	MGAT2	mannosyl (alpha-1,6-)-glycoprotein beta-1,2-N-acetylglucosaminyltransferase	1.432
Bt.29559.1.A1_at	MKNK1	MAP kinase interacting serine/threonine kinase 1	1.361
Bt.24899.1.A1_at	MARK1	MAP/microtubule affinity-regulating kinase 1	-1.196
Bt.7046.2.A1_at	MMP14	matrix metallopeptidase 14 (membrane-inserted)	1.102
Bt.25262.1.A1_at	MDM2	Mdm2 p53 binding protein homolog (mouse)	1.179
Bt.10699.1.S1_at	MTOR	mechanistic target of rapamycin (serine/threonine kinase)	1.108
Bt.3007.1.S1_at	MED1	mediator complex subunit 1	1.451
Bt.11042.2.S1_at	MED13	mediator complex subunit 13	1.185
Bt.28531.1.S1_at	MED23	mediator complex subunit 23	1.194
Bt.26721.1.S1_a_at	MED27	mediator complex subunit 27	-1.008
Bt.29898.1.S1_at	MED28	mediator complex subunit 28	1.009
Bt.17289.1.A1_at	MEMO1	mediator of cell motility 1	1.037
Bt.20592.1.S1_at	MEMO1	mediator of cell motility 1	1.009
Bt.29770.1.A1_at	MEMO1	mediator of cell motility 1	-1.087
Bt.553.1.S1_at	MC1R	melanocortin 1 receptor (alpha melanocyte stimulating hormone receptor)	-1.080
Bt.4025.1.S1_at	MIA3	melanoma inhibitory activity family, member 3	1.308
Bt.24563.1.S1_at	MAGI3	membrane associated guanylate kinase, WW and PDZ domain containing 3	1.211
Bt.8669.2.S1_at	MBOAT2	membrane bound O-acyltransferase domain containing 2	1.060
Bt.26558.1.S1_at	MBOAT7	membrane bound O-acyltransferase domain containing 7	-1.074
Bt.1135.1.A1_at	MPP5	membrane protein, palmitoylated 5 (MAGUK p55 subfamily member 5)	1.199
Bt.28442.1.S1_at	2006-03-01	membrane-associated ring finger (C3HC4) 6	1.183
Bt.4121.1.S1_at	MARCH6	membrane-associated ring finger (C3HC4) 6, E3 ubiquitin protein ligase	1.179
Bt.18862.1.S1_at	MARCH9	membrane-associated ring finger (C3HC4) 9	1.301
Bt.23555.1.S1_at	MESDC1	mesoderm development candidate 1	1.057
Bt.13084.1.S1_at	MET	met proto-oncogene	-1.082
Bt.8671.1.S1_at	MBLAC2	metallo-beta-lactamase domain containing 2	1.176
Bt.9191.1.S1_at	MAT2A	methionine adenosyltransferase II, alpha	1.318
Bt.29233.1.A1_at	MARS2	methionyl-tRNA synthetase 2, mitochondrial	-1.058
Bt.5923.2.S1_at	MBD6	methyl-CpG binding domain protein 6	-1.067
Bt.6685.1.S1_at	MTHFD2	methylenetetrahydrofolate dehydrogenase (NADP+ dependent) 2, methenyltetrahydrofolate cyclohydrolase	-1.007
Bt.6685.2.A1_at	MTHFD2	methylenetetrahydrofolate dehydrogenase (NADP+ dependent) 2, methenyltetrahydrofolate cyclohydrolase	1.244
Bt.21813.1.S1_at	MTHFD2	Methylenetetrahydrofolate dehydrogenase (NADP+ dependent) 2, methenyltetrahydrofolate cyclohydrolase	1.451
Bt.7169.1.S1_at	MUT	methylmalonyl CoA mutase	1.118
Bt.22463.1.A1_at	METTL18	methyltransferase like 18	1.253
Bt.13929.1.A1_at	MVD	mevalonate (diphospho) decarboxylase	1.099
Bt.29296.1.S1_at	MFAP1	microfibrillar-associated protein 1	-1.001
Bt.4560.1.S1_s_at	MFAP1	microfibrillar-associated protein 1	-1.157
Bt.8319.3.S1_at	MTUS1	microtubule associated tumor suppressor 1	-1.171
Bt.12377.1.S1_at	MCM3AP	minichromosome maintenance complex component 3 associated protein	1.106
Bt.9268.1.S1_at	MARC1	mitochondrial amidoxime reducing component 1	1.138
Bt.3472.1.A1_at	MRPL1	mitochondrial ribosomal protein L1	1.140
Bt.20058.1.S1_at	MRPL14	mitochondrial ribosomal protein L14	-1.121
Bt.5225.1.S1_at	MRPL3	mitochondrial ribosomal protein L3	1.091
Bt.20353.2.S1_a_at	MRPL30	mitochondrial ribosomal protein L30	-1.065
Bt.3811.1.S1_at	MRPS18B	mitochondrial ribosomal protein S18B	-1.181
Bt.6416.1.A1_at	MTG1	mitochondrial ribosome-associated GTPase 1	-1.207
Bt.26258.1.A1_at	MTO1	mitochondrial tRNA translation optimization 1	1.115
Bt.18348.1.S1_at	MAPK1IP1L	mitogen-activated protein kinase 1 interacting protein 1-like	1.308
Bt.22442.2.S1_a_at	MAPK12	mitogen-activated protein kinase 12	-1.208
Bt.26368.1.A1_at	MAPK6	mitogen-activated protein kinase 6	1.038
Bt.7039.3.S1_at	MAP2K2	mitogen-activated protein kinase kinase 2	-1.220
Bt.29904.1.S1_at	MAP2K3	mitogen-activated protein kinase kinase 3	1.439
Bt.19496.1.A1_at	MAP2K4	Mitogen-activated protein kinase kinase 4	-1.463
Bt.25022.1.S1_at	MAP2K4	mitogen-activated protein kinase kinase 4	1.250
Bt.25824.1.A1_at	MAP3K7IP2	mitogen-activated protein kinase kinase kinase 7 interacting protein 2	-1.226
Bt.3555.1.S1_at	MAP3K7IP2	mitogen-activated protein kinase kinase kinase 7 interacting protein 2	-1.301
Bt.16543.2.A1_at	MLXIPL	MLX interacting protein-like	-1.170
Bt.2940.2.S1_at	MNAT1	MNAT CDK-activating kinase assembly factor 1	-1.029
Bt.23968.1.S1_at	MON2	MON2 homolog (S. cerevisiae)	1.263
Bt.5253.1.S1_at	MORF4L2	mortality factor 4 like 2	1.164
Bt.22993.1.A1_at	MTERFD1	MTERF domain containing 1	1.068
Bt.12083.2.S1_at	MADCAM1	mucosal vascular addressin cell adhesion molecule 1	-1.302
Bt.16617.2.S1_at	MADCAM1	mucosal vascular addressin cell adhesion molecule 1	1.275
Bt.28177.1.A1_at	MCTP2	multiple C2 domains, transmembrane 2	-1.450
Bt.2732.1.A1_at	MEN1	multiple endocrine neoplasia I	-1.077
Bt.22822.1.S1_at	MSC	musculin (activated B-cell factor-1)	1.153
Bt.635.1.S1_at	MSH2	mutS homolog 2	1.273
Bt.7172.1.S1_at	MOG	myelin oligodendrocyte glycoprotein	-1.224
Bt.20297.1.S1_at	MYD88	myeloid differentiation primary response 88	-1.316
Bt.3735.1.A1_at	MLLT11	myeloid/lymphoid or mixed-lineage leukemia (trithorax homolog, Drosophila); translocated to, 11	1.138
Bt.24986.1.A1_at	MLL5	myeloid/lymphoid or mixed-lineage leukemia 5 (trithorax homolog, Drosophila)	1.556
Bt.26748.1.A1_at	MLL5	myeloid/lymphoid or mixed-lineage leukemia 5 (trithorax homolog, Drosophila)	1.273
Bt.29690.1.A1_at	MLL5	myeloid/lymphoid or mixed-lineage leukemia 5 (trithorax homolog, Drosophila)	-1.022
Bt.19409.1.A1_s_at	MDFIC	MyoD family inhibitor domain containing	1.378
Bt.24866.1.S1_at	MYBPHL	myosin binding protein H-like	-1.102
Bt.16508.2.A1_at	MYO1E	myosin IE	-1.043
Bt.23815.1.S1_at	MTMR6	myotubularin related protein 6	1.226
Bt.24521.1.A1_at	MTMR9	myotubularin related protein 9	1.009
Bt.4067.1.S1_a_at	MARCKS	myristoylated alanine-rich protein kinase C substrate	-1.227
Bt.8513.1.A1_at	GNPTAB	N-acetylglucosamine-1-phosphate transferase, alpha and beta subunits	1.357
Bt.20786.1.A1_at	NAT12	N-acetyltransferase 12 (GCN5-related, putative)	1.060
Bt.23961.1.A1_at	NAT12	N-acetyltransferase 12 (GCN5-related, putative)	1.082
Bt.24689.1.S1_at	NAT12	N-acetyltransferase 12 (GCN5-related, putative)	1.268
Bt.4950.1.S1_at	NDST2	N-deacetylase/N-sulfotransferase (heparan glucosaminyl) 2	1.127
Bt.9983.1.S1_at	NAA10	N(alpha)-acetyltransferase 10, NatA catalytic subunit	-1.199
Bt.11914.1.A1_at	NAA30	N(alpha)-acetyltransferase 30, NatC catalytic subunit	1.277
Bt.23806.1.A1_at	NADK2	NAD kinase 2, mitochondrial	1.484
Bt.298.1.S1_at	NDUFA12	NADH dehydrogenase (ubiquinone) 1 alpha subcomplex, 12	-1.184
Bt.66.1.S1_at	NDUFA3	NADH dehydrogenase (ubiquinone) 1 alpha subcomplex, 3, 9kDa	-1.268
Bt.20.1.S1_at	NDUFA7	NADH dehydrogenase (ubiquinone) 1 alpha subcomplex, 7, 14.5kDa	-1.116
Bt.17122.2.A1_at	NCK1	NCK adaptor protein 1	1.246
Bt.14153.1.S1_at	Neb	nebulin	-1.393
Bt.17749.1.A1_at	N4BP3_Hsa	Nedd4 binding protein 3	-1.245
Bt.1526.1.S1_at	NYREN18	NEDD8 ultimate buster-1	1.139
Bt.23941.1.A1_at	NYREN18	NEDD8 ultimate buster-1	1.323
Bt.26303.1.A1_at	NEIL2	nei endonuclease VIII-like 2 (E. coli)	1.170
Bt.27958.1.A1_at	NPHP4	nephronophthisis 4	1.017
Bt.2121.2.S1_at	NES	nestin	-1.057
Bt.18215.1.A1_at	NEDD1	neural precursor cell expressed, developmentally down-regulated 1	1.226
Bt.14223.2.S1_at	NEDD4	neural precursor cell expressed, developmentally down-regulated 4, E3 ubiquitin protein ligase	1.121
Bt.275.1.S1_at	NEDD8	neural precursor cell expressed, developmentally down-regulated 8	-1.172
Bt.29499.1.S1_at	NGDN	neuroguidin, EIF4E binding protein	-1.087
Bt.142.1.S1_at	NCF1	neutrophil cytosolic factor 1	-1.789
Bt.18804.2.S1_at	NCF1	neutrophil cytosolic factor 1	1.133
Bt.20833.3.A1_at	NHLRC2	NHL repeat containing 2	-1.101
Bt.1403.1.S1_at	NNT	nicotinamide nucleotide transhydrogenase	1.205
Bt.5120.1.S1_at	NNT	nicotinamide nucleotide transhydrogenase	1.194
Bt.27085.1.S1_at	NAMPT	nicotinamide phosphoribosyltransferase	1.263
Bt.1082.1.A1_at	NOS2	nitric oxide synthase 2, inducible	1.217
Bt.3023.1.S1_at	NIT1	nitrilase 1	1.197
Bt.29829.1.A1_at	NLRP5	NLR family, pyrin domain containing 5	-1.126
Bt.6993.2.A1_a_at	NME7	NME/NM23 family member 7	1.015
Bt.5340.1.S1_s_at	NME1	NME/NM23 nucleoside diphosphate kinase 1	-1.367
Bt.901.2.S1_a_at	NME6	NME/NM23 nucleoside diphosphate kinase 6	-1.145
Bt.26602.1.S1_at	NHEJ1	nonhomologous end-joining factor 1	-1.095
Bt.2944.3.S1_a_at	NOP9	NOP9 nucleolar protein	-1.132
Bt.11117.1.S1_at	NEMF	nuclear export mediator factor	1.071
Bt.19809.1.S1_at	NFATC1	Nuclear factor of activated T-cells, cytoplasmic, calcineurin-dependent 1	1.068
Bt.12203.1.S1_at	NFKBIA	nuclear factor of kappa light polypeptide gene enhancer in B-cells inhibitor, alpha	-1.451
Bt.13125.1.S1_s_at	NFKBIB	Nuclear factor of kappa light polypeptide gene enhancer in B-cells inhibitor, beta	-2.400
Bt.18385.1.A1_at	NFKBIB	nuclear factor of kappa light polypeptide gene enhancer in B-cells inhibitor, beta	1.251
Bt.24217.1.S1_at	NFE2	nuclear factor, erythroid 2	-1.494
Bt.12885.2.S1_at	NFE2L1	nuclear factor, erythroid 2-like 1	1.058
Bt.27258.1.S1_at	NUFIP1	nuclear fragile X mental retardation protein interacting protein 1	1.083
Bt.17883.2.A1_at	NUFIP1	nuclear fragile X mental retardation protein interacting protein 1	1.096
Bt.16803.1.A1_at	NUPR1	nuclear protein, transcriptional regulator, 1	1.009
Bt.2980.1.S1_at	NRBF2	nuclear receptor binding factor 2	-1.107
Bt.6316.1.S1_at	NR2F6	nuclear receptor subfamily 2, group F, member 6	1.078
Bt.24972.1.A1_at	NR3C1	nuclear receptor subfamily 3, group C, member 1 (glucocorticoid receptor)	-1.084
Bt.13003.8.A1_at	NR4A1	nuclear receptor subfamily 4, group A, member 1	-1.150
Bt.10060.1.S1_at	NR4A2	nuclear receptor subfamily 4, group A, member 2	-1.266
Bt.7422.1.S1_at	NR5A1	nuclear receptor subfamily 5, group A, member 1	1.028
Bt.24279.1.S1_s_at	NFYA	Nuclear transcription factor Y, alpha	1.180
Bt.27529.2.A1_at	NUP155	nucleoporin 155kDa	1.150
Bt.29425.1.A1_at	NUP155	nucleoporin 155kDa	1.215
Bt.24223.1.S1_at	NUP43	nucleoporin 43kDa	1.105
Bt.24544.2.S1_at	NUP85	nucleoporin 85kDa	1.034
Bt.17812.1.S1_at	NUPL1	nucleoporin like 1	1.250
Bt.5542.1.A1_at	NAP1L1	nucleosome assembly protein 1-like 1	1.034
Bt.17301.2.S1_at	NUDCD1	NudC domain containing 1	1.175
Bt.24396.1.S1_at	NUDT11	nudix (nucleoside diphosphate linked moiety X)-type motif 11	-1.075
Bt.20668.1.A1_at	NUDT15	nudix (nucleoside diphosphate linked moiety X)-type motif 15	1.062
Bt.23653.1.S1_at	NUDT9	nudix (nucleoside diphosphate linked moiety X)-type motif 9	1.316
Bt.20701.1.A1_at	OGT	O-linked N-acetylglucosamine (GlcNAc) transferase	1.036
Bt.15664.1.S1_at	OLA1	Obg-like ATPase 1	1.085
Bt.13868.1.S1_at	OCLN	occludin	1.106
Bt.17474.1.A1_at	OPTN	optineurin	1.640
Bt.17758.1.S1_at	OPTN	optineurin	1.187
Bt.18161.1.S1_at	OPTN	optineurin	-1.157
Bt.13189.2.S1_at	ORC4	origin recognition complex, subunit 4	1.524
Bt.29725.1.A1_at	ORC4L	origin recognition complex, subunit 4-like (yeast)	-1.220
Bt.5400.1.S1_at	OAT	ornithine aminotransferase	1.212
Bt.16126.1.S1_at	OTUD4	OTU domain containing 4	1.270
Bt.24603.1.S1_at	OTUD6B	OTU domain containing 6B	1.018
Bt.367.1.S1_at	OLR1	oxidized low density lipoprotein (lectin-like) receptor 1	2.439
Bt.11173.1.S1_at	OXLD1	oxidoreductase-like domain containing 1	1.041
Bt.18259.1.A1_at	PAK6	p21 protein (Cdc42/Rac)-activated kinase 6	1.107
Bt.24636.1.A1_at	PAX8	paired box 8	-1.219
Bt.27559.1.A1_at	PAK1IP1	PAK1 interacting protein 1	1.350
Bt.6069.1.S1_at	PALM2-AKAP2	PALM2-AKAP2 readthrough	1.255
Bt.1861.1.S1_at	PAN3	PAN3 poly(A) specific ribonuclease subunit homolog (S. cerevisiae)	1.306
Bt.26736.2.S1_at	PANK3	pantothenate kinase 3	1.035
Bt.27455.1.A1_at	PANK3	pantothenate kinase 3	-1.026
Bt.5902.1.A1_at	PAPD7	PAP associated domain containing 7	1.230
Bt.23599.1.S1_at	PON2	paraoxonase 2	1.135
Bt.5964.2.S1_at	PSPC1	paraspeckle component 1	1.067
Bt.4531.1.S1_at	PDDC1	Parkinson disease 7 domain containing 1	-1.311
Bt.27832.1.S1_at	PNKD	paroxysmal nonkinesigenic dyskinesia	-1.174
Bt.26395.1.A1_at	PALB2	partner and localizer of BRCA2	-1.152
Bt.11182.2.S1_a_at	PAXBP1	PAX3 and PAX7 binding protein 1	1.598
Bt.28732.1.S1_s_at	PCTK2	PCTAIRE protein kinase 2	1.186
Bt.3171.1.A1_at	PDS5A	PDS5, regulator of cohesion maintenance, homolog A (S. cerevisiae)	1.262
Bt.12574.1.A1_at	PELI1	pellino homolog 1 (Drosophila)	-1.163
Bt.14059.1.A1_at	PELI1	pellino homolog 1 (Drosophila)	1.096
Bt.18179.1.A1_at	PELI1	pellino homolog 1 (Drosophila)	-1.073
Bt.6546.1.A1_at	PELO	pelota homolog (Drosophila)	1.353
Bt.8041.2.S1_at	PEF1	penta-EF-hand domain containing 1	1.016
Bt.11487.1.A1_at	PTCD3	pentatricopeptide repeat domain 3	1.106
Bt.9312.1.A1_at	PPIL4	peptidylprolyl isomerase (cyclophilin)-like 4	1.243
Bt.21975.1.S1_at	PRF1	perforin 1 (pore forming protein)	1.099
Bt.13263.1.S1_at	PCM1	pericentriolar material 1	1.221
Bt.1770.2.A1_at	PXDN	peroxidasin homolog (Drosophila)	-1.022
Bt.4355.1.S1_at	PRDX5	peroxiredoxin 5	-1.266
Bt.20771.1.A1_at	PEX1	peroxisomal biogenesis factor 1	1.193
Bt.23704.1.A1_at	PEX2	peroxisomal biogenesis factor 2	1.102
Bt.10901.1.A1_at	PEX5	peroxisomal biogenesis factor 5	1.067
Bt.27269.1.A1_at	PEX7	peroxisomal biogenesis factor 7	1.140
Bt.13264.1.S1_at	PPARD	peroxisome proliferator-activated receptor delta	-1.217
Bt.23083.1.S2_at	PDCL	phosducin-like	-1.178
Bt.10615.1.S1_at	PHACTR4	phosphatase and actin regulator 4	1.152
Bt.19366.1.A1_at	PIGH	phosphatidylinositol glycan anchor biosynthesis, class H	-1.107
Bt.21306.2.S1_at	PIGH	phosphatidylinositol glycan anchor biosynthesis, class H	1.031
Bt.24845.1.A1_at	PIK3CA	phosphatidylinositol-4,5-bisphosphate 3-kinase, catalytic subunit alpha	1.324
Bt.26295.1.A1_at	PDE4D	phosphodiesterase 4D, cAMP-specific	-1.091
Bt.1244.1.S1_at	PGD	phosphogluconate dehydrogenase	-1.299
Bt.20762.2.S1_at	PIK3R1	phosphoinositide-3-kinase, regulatory subunit 1 (alpha)	1.166
Bt.12805.1.S1_at	PLBD1	phospholipase B domain containing 1	1.012
Bt.28709.1.A1_at	PLCL1	phospholipase C-like 1	1.124
Bt.7888.1.S1_at	PLD3	phospholipase D family, member 3	-1.041
Bt.7014.1.S1_at	PAICS	phosphoribosylaminoimidazole carboxylase, phosphoribosylaminoimidazole succinocarboxamide synthetase	1.095
Bt.13713.2.S1_at	PHAX	phosphorylated adaptor for RNA export	1.453
Bt.26140.1.A1_at	PHAX	phosphorylated adaptor for RNA export	-1.127
Bt.20785.2.S1_at	PIM1	pim-1 oncogene	1.234
Bt.22769.1.S1_at	PNN	pinin, desmosome associated protein	1.227
Bt.11521.2.A1_a_at	PLAC9	placenta-specific 9	-1.032
Bt.27364.1.S1_at	PTAFR	platelet-activating factor receptor	-1.467
Bt.5266.1.S1_at	PLEKHA2	pleckstrin homology domain containing, family A (phosphoinositide binding specific) member 2	1.406
Bt.26665.1.S1_at	PLEKHA4	pleckstrin homology domain containing, family A (phosphoinositide binding specific) member 4	-1.019
Bt.3714.1.A1_at	PLEKHF2	pleckstrin homology domain containing, family F (with FYVE domain) member 2	1.151
Bt.28970.1.A1_at	PLEKHO2	pleckstrin homology domain containing, family O member 2	-1.036
Bt.24137.1.A1_at	PLAGL1	pleiomorphic adenoma gene-like 1	1.143
Bt.13549.1.A1_at	PNISR	PNN-interacting serine/arginine-rich protein	1.648
Bt.26947.1.S1_at	POC5	POC5 centriolar protein	1.061
Bt.5211.1.S2_at	POGK	pogo transposable element with KRAB domain	1.037
Bt.13291.2.S1_at	POGZ	pogo transposable element with ZNF domain	-1.069
Bt.19998.1.A1_at	PARP11	poly (ADP-ribose) polymerase family, member 11	1.760
Bt.22709.1.A1_at	PARP11	poly (ADP-ribose) polymerase family, member 11	1.291
Bt.23827.1.A1_at	PAPOLA	poly(A) polymerase alpha	1.193
Bt.22461.2.A1_at	PAPOLG	Poly(A) polymerase gamma	1.089
Bt.26360.1.A1_at	PAPOLG	poly(A) polymerase gamma	1.093
Bt.22483.1.S1_at	PCGF6	polycomb group ring finger 6	1.393
Bt.27081.1.S1_at	POLK	polymerase (DNA directed) kappa	1.377
Bt.19116.1.A1_at	POLK	polymerase (DNA directed) kappa	-1.208
Bt.21073.1.A1_at	POLB	polymerase (DNA directed), beta	1.260
Bt.17284.1.S1_at	POLD4	polymerase (DNA-directed), delta 4, accessory subunit	-1.145
Bt.7041.1.S1_at	POLR1B	polymerase (RNA) I polypeptide B, 128kDa	1.201
Bt.10981.1.A1_a_at	POLR1E	polymerase (RNA) I polypeptide E, 53kDa	-1.018
Bt.8208.1.A1_at	POLR2E	polymerase (RNA) II (DNA directed) polypeptide E, 25kDa	-1.072
Bt.13887.1.S1_at	POLR2L	polymerase (RNA) II (DNA directed) polypeptide L, 7.6kDa	-1.186
Bt.11938.1.A1_at	POLR3E	polymerase (RNA) III (DNA directed) polypeptide E (80kD)	1.161
Bt.28004.2.S1_a_at	PTBP1	polypyrimidine tract binding protein 1	1.374
Bt.16496.1.A1_at	KCNJ2	potassium inwardly-rectifying channel, subfamily J, member 2	-1.176
Bt.11538.1.A1_at	PRDM1	PR domain containing 1, with ZNF domain	-1.138
Bt.13218.2.S1_at	PRDM1	PR domain containing 1, with ZNF domain	1.181
Bt.17701.2.A1_at	PRDM1	PR domain containing 1, with ZNF domain	-1.215
Bt.19107.1.S1_at	PRDM1	PR domain containing 1, with ZNF domain	1.572
Bt.17154.1.S1_at	PRPF18	pre-mRNA processing factor 18	1.054
Bt.29098.1.A1_at	PSEN1	presenilin 1	1.750
Bt.416.1.S1_at	PSEN1	presenilin 1	-1.182
Bt.4331.1.S1_at	PARL	presenilin associated, rhomboid-like	1.052
Bt.4737.1.S2_at	PRNP	prion protein	1.049
Bt.4737.1.S2_s_at	PRNP	prion protein	1.289
Bt.9730.1.S1_at	POP4	processing of precursor 4, ribonuclease P/MRP subunit (S. cerevisiae)	1.122
Bt.3373.1.A1_at	PDCD1	programmed cell death 1	-1.208
Bt.1132.2.S1_at	PNRC1	proline-rich nuclear receptor coactivator 1	-1.009
Bt.12158.1.S1_at	PNRC1	proline-rich nuclear receptor coactivator 1	1.357
Bt.14314.1.S1_at	PNRC1	proline-rich nuclear receptor coactivator 1	1.253
Bt.17445.1.A1_at	PSTPIP2	proline-serine-threonine phosphatase interacting protein 2	1.328
Bt.1645.1.S1_at	PTGDS	prostaglandin D2 synthase 21kDa (brain)	-1.068
Bt.9662.1.S1_at	PTGER4	prostaglandin E receptor 4 (subtype EP4)	1.235
Bt.11791.1.A1_at	PTGER4	prostaglandin E receptor 4 (subtype EP4)	1.220
Bt.14040.1.S1_at	PTGR2	prostaglandin reductase 2	-1.062
Bt.11725.1.A1_at	PTGS2	Prostaglandin-endoperoxide synthase 2 (prostaglandin G/H synthase and cyclooxygenase)	1.141
Bt.28286.1.S1_at	PRSS8	protease, serine, 8	-1.103
Bt.22570.1.S1_at	PSMC6	proteasome (prosome, macropain) 26S subunit, ATPase, 6	1.421
Bt.22718.1.A1_at	PSME4	proteasome (prosome, macropain) activator subunit 4	1.432
Bt.3770.1.S1_at	PSMG1	proteasome (prosome, macropain) assembly chaperone 1	-1.105
Bt.20110.1.S1_at	PSMF1	proteasome (prosome, macropain) inhibitor subunit 1 (PI31)	-1.173
Bt.1290.1.A1_a_at	PSMB2	proteasome (prosome, macropain) subunit, beta type, 2	-1.146
Bt.23128.1.S1_at	PDIA4	protein disulfide isomerase family A, member 4	1.233
Bt.17618.1.S1_at	PGGT1B	protein geranylgeranyltransferase type I, beta subunit	1.203
Bt.4119.1.S1_at	PIAS1	protein inhibitor of activated STAT, 1	-1.239
Bt.20008.1.S1_at	PIAS3	protein inhibitor of activated STAT, 3	1.024
Bt.18434.1.A1_at	PRKCD	protein kinase C, delta	1.359
Bt.11314.1.S1_at	PRKDC	protein kinase, DNA-activated, catalytic polypeptide	1.007
Bt.16567.1.A1_at	PRKRA	protein kinase, interferon-inducible double stranded RNA dependent activator	1.090
Bt.24303.1.A1_at	PPP1CC	protein phosphatase 1, catalytic subunit, gamma isoform	-1.320
Bt.29450.1.S1_at	PPP1CC	protein phosphatase 1, catalytic subunit, gamma isoform	1.088
Bt.14737.1.A1_s_at	PPP1R15B	protein phosphatase 1, regulatory subunit 15B	1.256
Bt.10942.1.S1_at	PPP1R18	protein phosphatase 1, regulatory subunit 18	-1.093
Bt.3888.2.S1_at	PPME1	protein phosphatase methylesterase 1	1.043
Bt.4671.1.S1_at	PPM1A	protein phosphatase, Mg2+/Mn2+ dependent, 1A	1.215
Bt.21201.1.S1_at	PPM1B	protein phosphatase, Mg2+/Mn2+ dependent, 1B	1.409
Bt.5004.1.S1_at	PPM1B	protein phosphatase, Mg2+/Mn2+ dependent, 1B	1.278
Bt.18634.1.A1_at	PPM1K	protein phosphatase, Mg2+/Mn2+ dependent, 1K	1.141
Bt.10417.1.S1_at	PTK2	protein tyrosine kinase 2	1.276
Bt.13329.1.S1_at	PTPN1	protein tyrosine phosphatase, non-receptor type 1	1.395
Bt.15680.1.S1_at	PTPN1	Protein tyrosine phosphatase, non-receptor type 1	1.286
Bt.19859.2.S1_at	PTPN11	protein tyrosine phosphatase, non-receptor type 11	1.291
Bt.5906.1.S1_at	PTPN11	protein tyrosine phosphatase, non-receptor type 11	1.369
Bt.28758.1.A1_at	PTPN12	protein tyrosine phosphatase, non-receptor type 12	1.222
Bt.24652.1.A1_at	PTPN2	protein tyrosine phosphatase, non-receptor type 2	1.149
Bt.21812.1.S1_at	PTPN21	protein tyrosine phosphatase, non-receptor type 21	-1.441
Bt.24016.1.A1_at	PTPRC	protein tyrosine phosphatase, receptor type, C	-1.059
Bt.29945.1.S1_at	PCMTD1	protein-L-isoaspartate (D-aspartate) O-methyltransferase domain containing 1	1.262
Bt.4397.1.S1_at	POMT1	protein-O-mannosyltransferase 1	1.060
Bt.11448.1.S1_at	PTMA	prothymosin, alpha	1.024
Bt.28197.1.S1_at	PRPF4B	PRP4 pre-mRNA processing factor 4 homolog B (yeast)	1.369
Bt.24650.1.S1_a_at	PRPF40B	PRP40 pre-mRNA processing factor 40 homolog B (S. cerevisiae)	1.080
Bt.23171.2.S1_at	PCBD1	pterin-4 alpha-carbinolamine dehydratase/dimerization cofactor of hepatocyte nuclear factor 1 alpha	-1.764
Bt.13115.1.S1_at	P2RX7	purinergic receptor P2X, ligand-gated ion channel, 7	-1.058
Bt.20139.1.S1_at	P2RY1	purinergic receptor P2Y, G-protein coupled, 1	1.200
Bt.17856.1.A1_at	PCP4L1	Purkinje cell protein 4 like 1	-1.172
Bt.18065.1.A1_at	PCP4L1	Purkinje cell protein 4 like 1	-1.085
Bt.12659.1.S1_at	PWP1	PWP1 homolog (S. cerevisiae)	1.079
Bt.27111.1.A1_at	PYROXD1	Pyridine nucleotide-disulphide oxidoreductase domain 1	1.116
Bt.28108.1.S1_at	PDK3	pyruvate dehydrogenase kinase, isozyme 3	-1.306
Bt.11464.1.S1_at	QSOX2	quiescin Q6 sulfhydryl oxidase 2	1.245
Bt.7696.1.S1_at	RABGGTA	Rab geranylgeranyltransferase, alpha subunit	-1.278
Bt.17405.2.A1_at	RILPL2	Rab interacting lysosomal protein-like 2	1.200
Bt.13979.1.S1_at	RAB18	RAB18, member RAS oncogene family	1.194
Bt.9406.1.S1_at	RAB26	RAB26, member RAS oncogene family	-1.031
Bt.6988.1.S1_at	RAB3GAP1	RAB3 GTPase activating protein subunit 1 (catalytic)	1.075
Bt.8869.2.S1_at	RAB35	RAB35, member RAS oncogene family	1.312
Bt.14853.1.A1_at	RAB3IP	RAB3A interacting protein	-1.190
Bt.4907.2.S1_a_at	RAB8A	RAB8A, member RAS oncogene family	-1.333
Bt.3243.2.S1_a_at	RAB9A	RAB9A, member RAS oncogene family	1.063
Bt.17008.1.S1_at	RAB9A	RAB9A, member RAS oncogene family	1.119
Bt.17970.1.S1_at	RAB9A	RAB9A, member RAS oncogene family	1.052
Bt.26479.1.S1_at	RABEP1	rabaptin, RAB GTPase binding effector protein 1	1.209
Bt.14643.1.A1_at	RAD17	RAD17 homolog (S. pombe)	1.281
Bt.11955.1.S1_at	RAD23B	RAD23 homolog B (S. cerevisiae)	1.138
Bt.29418.1.A1_at	RSAD1	radical S-adenosyl methionine domain containing 1	1.184
Bt.1521.1.S1_at	RDX	radixin	1.135
Bt.11468.1.S1_at	RALGAPB	Ral GTPase activating protein, beta subunit (non-catalytic)	1.225
Bt.15861.1.S1_at	RALGDS	ral guanine nucleotide dissociation stimulator	-1.029
Bt.5874.1.S1_at	RALBP1	RalA binding protein 1	1.131
Bt.4771.2.S1_at	RANBP2	RAN binding protein 2	1.298
Bt.20201.1.S1_at	RIF1	RAP1 interacting factor homolog (yeast)	1.458
Bt.29405.1.A1_at	RAP1A	RAP1A, member of RAS oncogene family	-1.016
Bt.8195.1.S1_at	RAP2B	RAP2B, member of RAS oncogene family	1.125
Bt.23937.1.A1_at	RASSF2	Ras association (RalGDS/AF-6) domain family member 2	1.580
Bt.9491.1.S1_at	RHEB	Ras homolog enriched in brain	1.198
Bt.13211.1.A1_at	RHOC	ras homolog gene family, member C	-1.026
Bt.177.1.S1_at	RASA1	RAS p21 protein activator (GTPase activating protein) 1	1.287
Bt.23203.1.S1_at	RASA2	RAS p21 protein activator 2	1.015
Bt.21765.1.S1_at	RRAGD	Ras-related GTP binding D	-1.120
Bt.22452.1.S1_at	RASGEF1B	RasGEF domain family, member 1B	1.538
Bt.27269.2.S1_at	RQCD1	RCD1 required for cell differentiation1 homolog (S. pombe)	1.384
Bt.20244.1.S1_at	RCE1	RCE1 homolog, prenyl protein protease (S. cerevisiae)	-1.032
Bt.18262.1.A1_at	RIPK2	receptor-interacting serine-threonine kinase 2	-1.172
Bt.1699.3.S1_a_at	RBPJ	recombination signal binding protein for immunoglobulin kappa J region	-1.076
Bt.29916.1.S1_at	RPRD1B	regulation of nuclear pre-mRNA domain containing 1B	1.167
Bt.17467.1.S1_at	RCAN1	regulator of calcineurin 1	-1.066
Bt.5916.1.S1_at	RGS10	regulator of G-protein signaling 10	1.216
Bt.27074.1.A1_at	RGS14	regulator of G-protein signaling 14	-1.086
Bt.16193.2.A1_at	RGS2	regulator of G-protein signaling 2, 24kDa	1.232
Bt.16240.1.A1_at	RFX5	regulatory factor X, 5 (influences HLA class II expression)	1.579
Bt.3504.1.S1_at	RRAS2	related RAS viral (r-ras) oncogene homolog 2	1.162
Bt.23619.1.S1_a_at	RRAS2	Related RAS viral (r-ras) oncogene homolog 2	-1.295
Bt.26143.1.A1_at	RCOR3	REST corepressor 3	1.448
Bt.20228.1.S1_at	RTN2	reticulon 2	-1.041
Bt.4908.1.S1_at	RBBP7	retinoblastoma binding protein 7	1.118
Bt.8306.1.S1_at	RARA	retinoic acid receptor, alpha	-1.245
Bt.22516.1.A1_at	RDH14	retinol dehydrogenase 14 (all-trans/9-cis/11-cis)	1.334
Bt.25319.2.S1_at	REV3L	REV3-like, polymerase (DNA directed), zeta, catalytic subunit	1.206
Bt.24321.1.S1_at	RGMB	RGM domain family, member B	1.277
Bt.22702.1.A1_at	RND3	Rho family GTPase 3	1.289
Bt.22736.1.S1_at	ARHGAP12	Rho GTPase activating protein 12	1.122
Bt.14075.1.S1_at	ARHGAP5	Rho GTPase activating protein 5	1.240
Bt.29288.1.A1_at	ARHGAP5	Rho GTPase activating protein 5	1.106
Bt.21182.1.S1_at	ARHGAP5	Rho GTPase activating protein 5	1.134
Bt.23647.1.A1_a_at	ARHGAP5	Rho GTPase activating protein 5	1.469
Bt.29751.1.A1_at	ARHGEF2	Rho/rac guanine nucleotide exchange factor (GEF) 2	-1.005
Bt.28027.1.S1_at	RFK	Riboflavin kinase	1.225
Bt.287.1.S1_at	RNASE6	ribonuclease, RNase A family, k6	-1.074
Bt.2534.2.S1_at	RSL24D1	ribosomal L24 domain containing 1	1.082
Bt.21534.2.A1_at	RPL32	ribosomal protein L32	1.048
Bt.3665.1.S1_at	RPL4	ribosomal protein L4	1.206
Bt.5348.1.S2_at	RPL6	ribosomal protein L6	1.091
Bt.14159.2.S1_at	RPL7L1	ribosomal protein L7-like 1	1.106
Bt.3779.1.S2_at	RPS15A	ribosomal protein S15a	1.206
Bt.13410.1.S1_at	RPS6KA3	ribosomal protein S6 kinase, 90kDa, polypeptide 3	1.389
Bt.16093.1.S1_at	RPF2	ribosome production factor 2 homolog (S. cerevisiae)	1.301
Bt.11816.1.S1_at	2700097O09Rik	RIKEN cDNA 2700097O09 gene	1.027
Bt.12596.1.S1_at	RSPRY1	ring finger and SPRY domain containing 1	1.069
Bt.21995.1.S1_at	RNF123	ring finger protein 123	-1.100
Bt.6028.1.S1_at	RNF123	ring finger protein 123	1.014
Bt.10723.1.S1_at	RNF13	ring finger protein 13	1.284
Bt.9658.1.S1_at	RNF146	ring finger protein 146	1.179
Bt.6434.1.S1_at	RNF149	ring finger protein 149	-1.034
Bt.616.2.S1_a_at	RNF166	ring finger protein 166	-1.134
Bt.6014.1.S1_at	RNF168	ring finger protein 168, E3 ubiquitin protein ligase	1.315
Bt.20098.1.S1_at	RNF187	ring finger protein 187	-1.104
Bt.19078.1.A1_at	RNF19A	ring finger protein 19A	-1.020
Bt.19267.2.S1_at	RNF19A	ring finger protein 19A	1.340
Bt.16695.1.S1_at	RNF19B	ring finger protein 19B	1.138
Bt.26806.1.A1_at	RNF2	Ring finger protein 2	1.259
Bt.3722.1.S1_at	RNF2	ring finger protein 2	-1.008
Bt.24153.1.A1_at	RNF43	ring finger protein 43	-1.267
Bt.12206.1.S1_x_at	RYBP	RING1 and YY1 binding protein	-2.531
Bt.19348.1.A1_at	RIOK2	RIO kinase 2	1.159
Bt.22359.2.A1_at	RIOK3	RIO kinase 3	-1.414
Bt.29899.2.S1_at	RBM15B	RNA binding motif protein 15B	-1.024
Bt.5024.1.S1_at	RBM18	RNA binding motif protein 18	-1.107
Bt.16283.2.S1_at	RBM43	RNA binding motif protein 43	-1.105
Bt.22438.1.S1_at	RBM47	RNA binding motif protein 47	-1.365
Bt.11059.1.S1_at	RBM5	RNA binding motif protein 5	1.270
Bt.28732.1.S1_at	RBM7	RNA binding motif protein 7	1.185
Bt.25424.1.A1_at	RNMTL1	RNA methyltransferase like 1	-1.118
Bt.27639.2.A1_at	RCL1	RNA terminal phosphate cyclase-like 1	1.047
Bt.6645.2.A1_at	RNPC3	RNA-binding region (RNP1, RRM) containing 3	-1.333
Bt.22374.1.S1_at	RSBN1	round spermatid basic protein 1	1.100
Bt.24213.1.A1_at	RRN3	RRN3 RNA polymerase I transcription factor homolog (S. cerevisiae)	1.252
Bt.26917.3.S1_at	RRN3	RRN3 RNA polymerase I transcription factor homolog (S. cerevisiae)	-1.235
Bt.29840.1.A1_at	RRN3	RRN3 RNA polymerase I transcription factor homolog (S. cerevisiae)	-1.137
Bt.28756.1.A1_s_at	RUSC1	RUN and SH3 domain containing 1	-1.056
Bt.24616.1.S1_at	RWDD4A	RWD domain containing 4A	1.160
Bt.28721.1.S1_at	RWDD4A	RWD domain containing 4A	1.218
Bt.16201.1.S1_at	S100A9	S100 calcium binding protein A9	-1.613
Bt.16201.2.A1_at	S100A9	S100 calcium binding protein A9	-1.605
Bt.13455.1.S1_at	SACM1L	SAC1 suppressor of actin mutations 1-like (yeast)	1.297
Bt.15535.1.A1_at	SAMSN1	SAM domain, SH3 domain and nuclear localization signals 1	-1.179
Bt.22354.1.S1_at	SAMSN1	SAM domain, SH3 domain and nuclear localization signals 1	1.145
Bt.29910.1.S1_at	SGCE	sarcoglycan, epsilon	-1.031
Bt.20466.1.A1_at	SAFB2	scaffold attachment factor B2	1.086
Bt.20606.2.S1_at	SAFB2	scaffold attachment factor B2	1.079
Bt.3980.1.S1_at	SCIN	scinderin	1.135
Bt.21542.1.S1_at	SCYL2	SCY1-like 2 (S. cerevisiae)	1.249
Bt.6950.1.S1_at	SCYL3	SCY1-like 3 (S. cerevisiae)	-1.301
Bt.19687.1.A1_at	SDAD1	SDA1 domain containing 1	1.178
Bt.25542.1.A1_at	SDAD1	SDA1 domain containing 1	-1.135
Bt.2670.1.S1_at	SDAD1	SDA1 domain containing 1	1.127
Bt.911.1.S1_at	SEC14L1	SEC14-like 1 (S. cerevisiae)	1.117
Bt.2301.1.S1_at	SEC22B	SEC22 vesicle trafficking protein homolog B (S. cerevisiae)	1.091
Bt.25071.1.S1_at	SEC22B	SEC22 vesicle trafficking protein homolog B (S. cerevisiae)	1.244
Bt.27186.1.S1_at	SEC22B	SEC22 vesicle trafficking protein homolog B (S. cerevisiae)	1.235
Bt.27195.1.S1_at	SEC24B	SEC24 family, member B (S. cerevisiae)	1.219
Bt.27492.1.S1_at	SEC31B	SEC31 homolog B (S. cerevisiae)	1.049
Bt.4410.1.S1_at	SEC61B	Sec61 beta subunit	-1.093
Bt.27099.1.A1_at	SEC62	SEC62 homolog (S. cerevisiae)	1.238
Bt.13419.1.S1_at	SEC63	SEC63 homolog (S. cerevisiae)	1.192
Bt.24923.1.S1_at	SEL1L3	sel-1 suppressor of lin-12-like 3 (C. elegans)	-1.068
Bt.3339.1.S1_at	SEMA4A	sema domain, immunoglobulin domain (Ig), transmembrane domain (TM) and short cytoplasmic domain, (semaphorin) 4A	-1.086
Bt.11797.2.S1_at	SEPT11	septin 11	1.299
Bt.6830.1.S1_at	SEPT7	septin 7	1.210
Bt.17584.1.S1_at	SQSTM1	sequestosome 1	1.138
Bt.28527.2.S1_at	SQSTM1	sequestosome 1	1.124
Bt.5878.1.A1_at	SDS	serine dehydratase	-1.904
Bt.5878.2.S1_at	SDS	serine dehydratase	-2.234
Bt.13469.1.S1_at	SDSL	serine dehydratase-like	-1.592
Bt.16072.1.S1_at	SERINC1	serine incorporator 1	1.215
Bt.651.1.S1_at	Srsf10	serine/arginine-rich splicing factor 10	1.283
Bt.6394.1.A1_at	STK40	serine/threonine kinase 40	-1.080
Bt.13435.1.A1_at	MST4	serine/threonine protein kinase MST4	1.358
Bt.18071.1.A1_at	SERPINB1	serpin peptidase inhibitor, clade B (ovalbumin), member 1	1.379
Bt.26693.1.S1_at	SERPINB1	Serpin peptidase inhibitor, clade B (ovalbumin), member 1	-1.074
Bt.11574.1.A1_at	SERPINC1	serpin peptidase inhibitor, clade C (antithrombin), member 1	1.046
Bt.11589.1.A1_at	SERPIND1	serpin peptidase inhibitor, clade D (heparin cofactor), member 1	1.073
Bt.19231.1.S1_at	SERPINI1	serpin peptidase inhibitor, clade I (neuroserpin), member 1	1.167
Bt.24032.1.A1_at	SGK1	serum/glucocorticoid regulated kinase 1	1.245
Bt.29146.1.S1_at	SGK1	serum/glucocorticoid regulated kinase 1	-1.029
Bt.17824.2.A1_at	SESN2	sestrin 2	1.290
Bt.17915.2.S1_a_at	SESN2	sestrin 2	1.533
Bt.1268.1.A1_at	SETD7	SET domain containing (lysine methyltransferase) 7	1.476
Bt.5969.1.S1_at	SETD2	SET domain containing 2	1.023
Bt.4219.1.A1_at	SETD5	SET domain containing 5	1.094
Bt.8335.1.S1_at	SFT2D2	SFT2 domain containing 2	1.381
Bt.28083.1.S1_at	SH2D1A	SH2 domain containing 1A	1.292
Bt.5323.1.S1_at	SH3YL1	SH3 domain containing, Ysc84-like 1 (S. cerevisiae)	1.557
Bt.6038.1.S1_at	SIGLEC1	sialic acid binding Ig-like lectin 1, sialoadhesin	1.166
Bt.6983.1.S1_at	NEU3	Sialidase 3 (membrane sialidase)	1.060
Bt.16590.1.A1_at	SFXN5	sideroflexin 5	-1.252
Bt.22364.1.S1_at	STAT4	signal transducer and activator of transcription 4	1.189
Bt.21429.1.S1_at	STAT5A	signal transducer and activator of transcription 5A	1.264
Bt.25071.2.S1_at	STAM2	signal transducing adaptor molecule (SH3 domain and ITAM motif) 2	1.399
Bt.11614.1.A1_at	LOC407195	similar to alpha-tubulin	-1.081
Bt.1526.2.S1_at	LOC782359	similar to BCL2 binding component 3	1.152
Bt.24408.1.S1_at	LOC505766	similar to BMP-2-inducible protein kinase (BIKe)	-1.777
Bt.11390.1.A1_at	LOC100140276	similar to jumonji domain containing 3	-1.052
Bt.12453.1.A1_at	LOC100140276	similar to jumonji domain containing 3	1.437
Bt.26444.1.A1_at	LOC529859	similar to KIAA1632	1.126
Bt.27807.2.S1_at	LOC518180	similar to MGC84382 protein	-1.072
Bt.1956.1.S1_at	LOC100138572	similar to N-acetyltransferase 6	1.093
Bt.17432.1.S1_at	OTUD4	similar to OTU domain-containing protein 4 (HIV-1-induced protein HIN-1)	1.472
Bt.17786.1.S1_at	OTUD4	similar to OTU domain-containing protein 4 (HIV-1-induced protein HIN-1)	-1.088
Bt.16515.2.A1_at	TOB1	similar to Protein Tob1 (Transducer of erbB-2 1)	1.404
Bt.14155.2.S1_a_at	PWWP2A	similar to PWWP domain-containing protein 2A	1.234
Bt.17947.1.S1_at	RGD1563319	similar to RIKEN cDNA 6330512M04 gene	1.059
Bt.8563.1.S2_at	LOC516723	similar to tripartite motif-containing 39	1.052
Bt.26834.2.A1_at	LOC535064	similar to U2 small nuclear ribonucleoprotein auxiliary factor 35 kDa subunit-related protein 2 (U2(RNU2) small nuclear RNA auxiliary factor 1-like 2) (CCCH type zinc finger, RNA-binding motif and serine/arginine rich protein 2) (Renal carcinoma an	-1.249
Bt.28611.1.A1_at	LOC535064	similar to U2 small nuclear ribonucleoprotein auxiliary factor 35 kDa subunit-related protein 2 (U2(RNU2) small nuclear RNA auxiliary factor 1-like 2) (CCCH type zinc finger, RNA-binding motif and serine/arginine rich protein 2) (Renal carcinoma an	1.085
Bt.17205.1.S1_at	LOC100140797	similar to Uncharacterized protein C18orf8 (Colon cancer-associated protein Mic1) (Mic-1)	1.185
Bt.22073.1.S1_at	LOC785570	Similar to Uncharacterized protein KIAA1033	1.092
Bt.17518.1.S1_at	LOC512915	similar to zinc finger and BTB domain containing 17	1.274
Bt.17883.1.S1_at	LOC512915	Similar to zinc finger and BTB domain containing 17	1.112
Bt.17413.1.A1_at	LOC531674	similar to Zinc finger protein 41	-1.025
Bt.20985.1.S1_at	SIN3A	SIN3 homolog A, transcription regulator (yeast)	1.252
Bt.20501.1.S1_at	SIRT1	Sirtuin (silent mating type information regulation 2 homolog) 1 (S. cerevisiae)	1.112
Bt.24524.2.A1_at	SIRT1	Sirtuin (silent mating type information regulation 2 homolog) 1 (S. cerevisiae)	1.191
Bt.7900.1.S1_at	SIRT6	sirtuin (silent mating type information regulation 2 homolog) 6 (S. cerevisiae)	1.054
Bt.15513.1.S1_at	SSB	Sjogren syndrome antigen B (autoantigen La)	1.145
Bt.21213.1.S1_at	SKIL	SKI-like oncogene	1.221
Bt.18144.1.A1_at	SKIL	SKI-like oncogene	1.326
Bt.23883.1.A1_at	SLAMF7	SLAM family member 7	1.333
Bt.20449.1.S1_at	SLMO2	slowmo homolog 2 (Drosophila)	1.131
Bt.27039.1.A1_at	SMAP2	small ArfGAP2	1.550
Bt.29422.1.S1_at	SMIM5	small integral membrane protein 5	-1.052
Bt.27574.1.A1_at	SNRNP27	small nuclear ribonucleoprotein 27kDa (U4/U6.U5)	-1.025
Bt.2840.1.S1_at	SNRPD3	small nuclear ribonucleoprotein D3 polypeptide 18kDa	-1.087
Bt.16401.1.A1_at	SNAPC1	small nuclear RNA activating complex, polypeptide 1, 43kDa	1.087
Bt.29290.1.S1_at	SMG1	SMG1 phosphatidylinositol 3-kinase-related kinase	1.066
Bt.2993.2.A1_at	SMTNL1	smoothelin-like 1	-1.055
Bt.24764.1.A1_at	SNAI1	snail homolog 1 (Drosophila)	1.127
Bt.17657.1.A1_at	SCLT1	sodium channel and clathrin linker 1	1.325
Bt.19197.2.S1_at	SLC11A2	solute carrier family 11 (proton-coupled divalent metal ion transporters), member 2	1.004
Bt.7585.1.S1_at	SLC12A4	solute carrier family 12 (potassium/chloride transporter), member 4	1.067
Bt.24802.2.S1_a_at	SLC16A3	solute carrier family 16 (monocarboxylate transporter), member 3	-1.037
Bt.6369.1.A1_a_at	SLC16A11	solute carrier family 16, member 11	-1.022
Bt.25096.1.S1_at	SLC20A1	solute carrier family 20 (phosphate transporter), member 1	1.112
Bt.2989.2.S1_at	SLC25A12	solute carrier family 25 (aspartate/glutamate carrier), member 12	1.113
Bt.15602.1.S1_at	SLC25A19	solute carrier family 25 (mitochondrial thiamine pyrophosphate carrier), member 19	1.248
Bt.16762.1.S1_at	SLC25A19	solute carrier family 25 (mitochondrial thiamine pyrophosphate carrier), member 19	-1.050
Bt.22577.1.S1_at	SLC25A33	solute carrier family 25 (pyrimidine nucleotide carrier), member 33	-1.421
Bt.28620.1.S1_at	SLC27A2	solute carrier family 27 (fatty acid transporter), member 2	-1.022
Bt.27827.1.S1_at	SLC30A2	solute carrier family 30 (zinc transporter), member 2	-1.189
Bt.26811.1.S1_at	SLC30A5	solute carrier family 30 (zinc transporter), member 5	1.165
Bt.28697.1.S1_at	SLC31A1	solute carrier family 31 (copper transporter), member 1	1.117
Bt.20651.1.S1_at	SLC35F5	solute carrier family 35, member F5	1.337
Bt.8828.1.S1_at	SLC38A10	solute carrier family 38, member 10	1.122
Bt.9238.1.S1_at	SLC38A2	solute carrier family 38, member 2	1.338
Bt.26319.1.A1_at	SLC39A4	solute carrier family 39 (zinc transporter), member 4	-1.182
Bt.25759.1.A1_at	SLC39A6	solute carrier family 39 (zinc transporter), member 6	1.384
Bt.759.1.S1_at	SLC4A2	solute carrier family 4 (anion exchanger), member 2	-1.002
Bt.29893.1.S1_at	SLC4A8	Solute carrier family 4, sodium bicarbonate cotransporter, member 8	-1.027
Bt.27348.1.S1_at	SLC4A11	solute carrier family 4, sodium borate transporter, member 11	1.045
Bt.24374.1.S1_at	SLC44A4	solute carrier family 44, member 4	1.007
Bt.15354.1.A1_at	SLC7A5	solute carrier family 7 (cationic amino acid transporter, y+ system), member 5	-1.079
Bt.22458.1.S1_at	SLC7A6OS	solute carrier family 7, member 6 opposite strand	1.284
Bt.29772.1.S1_at	SLC8A1	solute carrier family 8 (sodium/calcium exchanger), member 1	-1.018
Bt.28535.1.S1_at	SLC9A6	solute carrier family 9, subfamily A (NHE6, cation proton antiporter 6), member 6	1.299
Bt.1405.1.S1_at	SORBS3	sorbin and SH3 domain containing 3	-1.031
Bt.17405.1.S1_at	SRI	Sorcin	1.094
Bt.28440.2.S1_at	SRI	sorcin	-1.282
Bt.21948.1.S1_at	SNX10	sorting nexin 10	1.336
Bt.29751.1.S1_at	SNX10	sorting nexin 10	-1.165
Bt.24077.1.A1_at	SNX11	sorting nexin 11	1.187
Bt.26946.1.S1_at	SNX2	sorting nexin 2	1.377
Bt.7574.1.S1_at	SNX4	sorting nexin 4	1.313
Bt.9637.1.S1_at	SNX5	sorting nexin 5	1.075
Bt.21428.1.S1_at	SPEN	Spen homolog, transcriptional regulator (Drosophila)	1.193
Bt.8721.1.A1_at	SPEF1	sperm flagellar 1	1.047
Bt.7161.1.S1_at	STRBP	spermatid perinuclear RNA binding protein	1.321
Bt.15038.1.A1_at	SPATA5	spermatogenesis associated 5	-1.026
Bt.7594.1.S1_at	SATL1	spermidine/spermine N1-acetyl transferase-like 1	1.407
Bt.3716.1.A1_at	SMPD3	sphingomyelin phosphodiesterase 3, neutral membrane (neutral sphingomyelinase II)	-1.598
Bt.25837.1.S1_at	SPDL1	spindle apparatus coiled-coil protein 1	-1.195
Bt.7399.1.S1_at	SPIRE1	spire-type actin nucleation factor 1	-1.244
Bt.10359.1.S1_at	SF3B1	splicing factor 3b, subunit 1, 155kDa	1.254
Bt.29908.1.S1_at	SREK1	splicing regulatory glutamine/lysine-rich protein 1	1.331
Bt.4550.1.A1_at	SREK1	splicing regulatory glutamine/lysine-rich protein 1	1.600
Bt.22125.1.S1_at	SPON1	Spondin 1, extracellular matrix protein	1.205
Bt.11550.1.A1_at	SPRY4	Sprouty homolog 4 (Drosophila)	-1.105
Bt.19183.1.A1_at	SPRED1	sprouty-related, EVH1 domain containing 1	1.524
Bt.13642.1.A1_at	SPTY2D1	SPT2, Suppressor of Ty, domain containing 1 (S. cerevisiae)	1.255
Bt.16448.2.A1_at	SCAF11	SR-related CTD-associated factor 11	1.128
Bt.26408.1.A1_at	SCAF11	SR-related CTD-associated factor 11	1.255
Bt.20287.2.S1_at	SHF	Src homology 2 domain containing F	-1.026
Bt.20106.1.S1_at	SRPK2	SRSF protein kinase 2	-1.459
Bt.21927.3.S1_at	SNN	stannin	-1.405
Bt.8750.1.S1_at	STARD4	StAR-related lipid transfer (START) domain containing 4	1.079
Bt.11188.1.S1_at	SCP2	sterol carrier protein 2	1.238
Bt.15739.1.S1_at	STRA13	stimulated by retinoic acid 13	-1.213
Bt.4753.1.S1_at	SDF2	stromal cell-derived factor 2	1.173
Bt.8712.1.S1_at	STIM1	stromal interaction molecule 1	1.192
Bt.8650.1.A1_at	STIM2	stromal interaction molecule 2	1.430
Bt.5290.1.S1_at	SMC3	structural maintenance of chromosomes 3	1.416
Bt.13336.1.A1_at	SMC4	structural maintenance of chromosomes 4	1.528
Bt.15307.1.A1_at	STT3B	STT3B, subunit of the oligosaccharyltransferase complex (catalytic)	1.243
Bt.8736.1.S1_at	SUCO	SUN domain containing ossification factor	1.307
Bt.13768.1.S1_at	SOD2	superoxide dismutase 2, mitochondrial	1.067
Bt.22739.1.A1_at	SOCS4	suppressor of cytokine signaling 4	1.522
Bt.18373.1.A1_at	SUZ12	suppressor of zeste 12 homolog (Drosophila)	-1.122
Bt.8126.1.S1_at	SFTPC	surfactant protein C	1.042
Bt.20362.1.S1_at	SUGP2	SURP and G patch domain containing 2	-1.091
Bt.2046.1.S1_at	SRPX	sushi-repeat containing protein, X-linked	-1.176
Bt.27318.1.S1_at	SMARCA1	SWI/SNF related, matrix associated, actin dependent regulator of chromatin, subfamily a, member 1	1.424
Bt.27590.2.S1_at	SMARCA4	SWI/SNF related, matrix associated, actin dependent regulator of chromatin, subfamily a, member 4	1.017
Bt.6585.1.S1_at	SMARCC1	SWI/SNF related, matrix associated, actin dependent regulator of chromatin, subfamily c, member 1	1.124
Bt.3321.1.S1_at	SYAP1	synapse associated protein 1, SAP47 homolog (Drosophila)	1.319
Bt.8570.1.A1_at	SNAP23	synaptosomal-associated protein, 23kDa	1.193
Bt.29922.1.S1_at	SNAP23	synaptosomal-associated protein, 23kDa	1.169
Bt.27584.1.S1_at	SYT3	synaptotagmin III	-1.030
Bt.16315.1.A1_at	SDC4	Syndecan 4	-1.433
Bt.9695.1.S1_at	SS18	synovial sarcoma translocation, chromosome 18	1.334
Bt.22728.1.S1_at	STX12	syntaxin 12	1.477
Bt.27627.1.A1_at	SNTA1	syntrophin, alpha 1	-1.012
Bt.18328.2.A1_a_at	SNCAIP	synuclein, alpha interacting protein	-1.068
Bt.18008.1.S1_at	SYS1	SYS1 Golgi-localized integral membrane protein homolog (S. cerevisiae)	-1.035
Bt.1985.1.S1_at	SYS1	SYS1 Golgi-localized integral membrane protein homolog (S. cerevisiae)	-1.258
Bt.7329.1.S1_at	TAF11	TAF11 RNA polymerase II, TATA box binding protein (TBP)-associated factor, 28kDa	-1.114
Bt.28864.1.A1_at	TAF5	TAF5 RNA polymerase II, TATA box binding protein (TBP)-associated factor, 100kDa	1.328
Bt.6324.2.A1_at	TARBP1	TAR (HIV-1) RNA binding protein 1	-1.088
Bt.4728.1.S1_at	TARBP2	TAR (HIV-1) RNA binding protein 2	-1.284
Bt.20105.1.A1_at	TAX1BP1	Tax1 (human T-cell leukemia virus type I) binding protein 1	1.291
Bt.20105.2.S1_at	TAX1BP1	Tax1 (human T-cell leukemia virus type I) binding protein 1	1.225
Bt.21764.1.S1_at	TBC1D15	TBC1 domain family, member 15	1.437
Bt.9241.1.A1_at	TBC1D20	TBC1 domain family, member 20	-1.184
Bt.4682.1.S1_at	TBC1D23	TBC1 domain family, member 23	1.145
Bt.23673.1.A1_at	TBC1D24	TBC1 domain family, member 24	-1.218
Bt.24011.1.A1_at	TBC1D2B	TBC1 domain family, member 2B	1.220
Bt.10044.3.A1_a_at	TBC1D31	TBC1 domain family, member 31	1.252
Bt.23772.1.S1_at	TBC1D9	TBC1 domain family, member 9 (with GRAM domain)	1.164
Bt.3535.1.S1_at	TBC1D9B	TBC1 domain family, member 9B (with GRAM domain)	-1.118
Bt.20064.2.S1_at	TSHZ1	teashirt zinc finger homeobox 1	1.068
Bt.27244.1.A1_at	TENM2	teneurin transmembrane protein 2	-1.034
Bt.21407.1.A1_at	TNMD	tenomodulin	-1.085
Bt.21690.2.S1_at	TUT1	terminal uridylyl transferase 1, U6 snRNA-specific	1.007
Bt.29662.1.A1_at	TEX10	testis expressed 10	1.138
Bt.9755.1.S1_at	TEX2	testis expressed 2	1.288
Bt.24397.1.S1_at	TESK1	testis-specific kinase 1	1.180
Bt.10360.1.S1_at	TET2	tet methylcytosine dioxygenase 2	1.566
Bt.10360.2.S1_a_at	TET2	tet methylcytosine dioxygenase 2	1.226
Bt.14165.2.S1_at	TSPAN13	tetraspanin 13	-1.021
Bt.24341.1.S1_at	TSPAN2	tetraspanin 2	-1.380
Bt.21730.2.S1_a_at	TSPAN4	tetraspanin 4	1.122
Bt.2447.1.S1_at	TTC13	tetratricopeptide repeat domain 13	1.489
Bt.22001.1.A1_at	TTC14	tetratricopeptide repeat domain 14	1.356
Bt.1200.2.A1_a_at	TTC27	tetratricopeptide repeat domain 27	-1.114
Bt.2007.1.S1_at	TTC32	tetratricopeptide repeat domain 32	-1.267
Bt.3163.1.A1_at	TAB2	TGF-beta activated kinase 1/MAP3K7 binding protein 2	1.225
Bt.10051.1.A1_at	THAP9	THAP domain containing 9	1.198
Bt.8920.1.S1_at	THAP3	THAP domain containing, apoptosis associated protein 3	1.507
Bt.23559.1.S1_at	TPK1	thiamin pyrophosphokinase 1	1.019
Bt.16752.1.A1_at	TXNDC9	thioredoxin domain containing 9	2.001
Bt.9716.1.A1_at	TXNL1	thioredoxin-like 1	1.044
Bt.21952.1.A1_at	TXNL1	Thioredoxin-like 1	1.418
Bt.23615.1.S1_at	TXNL1	Thioredoxin-like 1	1.199
Bt.1322.1.S1_at	TMX1	thioredoxin-related transmembrane protein 1	1.259
Bt.13222.1.S1_at	TMX3	thioredoxin-related transmembrane protein 3	1.178
Bt.20599.1.S1_at	THOC1	THO complex 1	1.080
Bt.3953.1.S1_at	THOC3	THO complex 3	1.164
Bt.13516.2.S1_at	TBXAS1	thromboxane A synthase 1 (platelet)	-1.060
Bt.6328.1.S1_at	TRIP12	thyroid hormone receptor interactor 12	1.243
Bt.24761.1.A1_at	TPO	thyroid peroxidase	-1.207
Bt.15754.1.S1_at	TIAL1	TIA1 cytotoxic granule-associated RNA binding protein-like 1	1.090
Bt.643.1.S1_at	TIAL1	TIA1 cytotoxic granule-associated RNA binding protein-like 1	-1.128
Bt.22675.1.S1_at	TIMELESS	Timeless homolog (Drosophila)	1.216
Bt.19447.1.A1_at	TRAF3	TNF receptor-associated factor 3	1.153
Bt.28143.1.S1_at	TRAF3	TNF receptor-associated factor 3	1.089
Bt.26806.2.S1_at	TRAF6	TNF receptor-associated factor 6	1.064
Bt.28213.1.S1_at	TRAF6	TNF receptor-associated factor 6	1.152
Bt.28007.1.A1_s_at	TRAF7	TNF receptor-associated factor 7	1.213
Bt.13627.1.A1_at	TNIP1	TNFAIP3 interacting protein 1	1.135
Bt.14165.1.S1_at	TNIP1	TNFAIP3 interacting protein 1	-1.114
Bt.16483.3.A1_at	TNIP1	TNFAIP3 interacting protein 1	2.053
Bt.29411.2.A1_at	TLR2	toll-like receptor 2	1.340
Bt.13716.3.S1_at	TONSL	tonsoku-like, DNA repair protein	-1.072
Bt.6982.1.S1_at	TOP3A	Topoisomerase (DNA) III alpha	1.195
Bt.27478.1.A1_at	TOR1A	Torsin family 1, member A (torsin A)	1.000
Bt.22023.1.A1_s_at	TOR3A	torsin family 3, member A	1.514
Bt.24333.1.S1_at	TLK1	tousled-like kinase 1	1.186
Bt.16719.1.A1_at	TP53RK	TP53 regulating kinase	1.321
Bt.20403.1.S1_at	TP53RK	TP53 regulating kinase	1.169
Bt.13331.2.S1_a_at	TANK	TRAF family member-associated NFKB activator	1.253
Bt.20165.1.S1_at	TANK	TRAF family member-associated NFKB activator	-1.075
Bt.10554.2.S1_at	TIFA	TRAF-interacting protein with forkhead-associated domain	1.561
Bt.24377.1.S1_at	TRAPPC6B	trafficking protein particle complex 6B	1.405
Bt.24377.2.S1_at	TRAPPC6B	trafficking protein particle complex 6B	1.069
Bt.1890.1.S1_at	TVP23B	trans-golgi network vesicle protein 23 homolog B (S. cerevisiae)	1.338
Bt.3940.1.S1_at	TCF12	transcription factor 12	1.186
Bt.11140.3.A1_at	TCF7L1	transcription factor 7-like 1 (T-cell specific, HMG-box)	-1.078
Bt.19676.1.S1_at	TFB2M	transcription factor B2, mitochondrial	1.238
Bt.14109.1.S1_at	TFCP2	transcription factor CP2	1.129
Bt.16753.1.A1_at	TFCP2	transcription factor CP2	1.246
Bt.18422.2.A1_at	TADA2B	transcriptional adaptor 2B	-1.352
Bt.19144.1.A1_at	TADA2B	transcriptional adaptor 2B	-1.178
Bt.16610.1.A1_at	TFRC	transferrin receptor (p90, CD71)	-1.138
Bt.6438.1.A1_at	TGFB2	transforming growth factor, beta 2	-2.986
Bt.6004.1.S1_at	TACC1	transforming, acidic coiled-coil containing protein 1	1.201
Bt.16055.2.S1_a_at	TAGLN	transgelin	-1.009
Bt.29713.1.S1_at	TRPC5	transient receptor potential cation channel, subfamily C, member 5	-1.088
Bt.13216.1.A1_at	TM4SF1	transmembrane 4 L six family member 1	1.507
Bt.4563.1.S1_at	TM9SF2	transmembrane 9 superfamily member 2	1.286
Bt.28974.1.A1_at	TMEM141	transmembrane protein 141	-1.024
Bt.11176.1.S1_at	TMEM14A	transmembrane protein 14A	1.300
Bt.9172.1.A1_at	TMEM159	transmembrane protein 159	1.291
Bt.25421.1.S1_at	TMEM161A	transmembrane protein 161A	1.292
Bt.26927.1.S1_at	TMEM180	transmembrane protein 180	1.173
Bt.26927.2.S1_a_at	TMEM180	transmembrane protein 180	-1.062
Bt.26407.1.A1_at	TMEM181	transmembrane protein 181	1.152
Bt.27143.1.A1_at	TMEM184C	transmembrane protein 184C	1.072
Bt.24165.1.A1_at	TMEM2	Transmembrane protein 2	1.199
Bt.10557.1.S1_at	TMEM243	transmembrane protein 243, mitochondrial	1.394
Bt.20214.1.A1_at	TMEM38B	transmembrane protein 38B	1.094
Bt.29900.1.S1_at	TMEM39A	transmembrane protein 39A	1.102
Bt.13337.1.A1_at	TMEM66	transmembrane protein 66	1.140
Bt.29926.3.S1_at	TMEM68	transmembrane protein 68	1.099
Bt.13349.1.S1_at	TMEM70	transmembrane protein 70	1.225
Bt.20320.1.S1_at	TANGO2	transport and golgi organization 2 homolog (Drosophila)	-1.124
Bt.29403.1.S1_at	TFF2	trefoil factor 2	-3.642
Bt.9208.1.S1_at	TREM1	triggering receptor expressed on myeloid cells 1	-1.616
Bt.26590.1.A1_at	TRIM10	tripartite motif containing 10	-1.361
Bt.9903.1.S1_at	TRIM35	tripartite motif-containing 35	1.178
Bt.7347.1.S1_at	TRIM41	tripartite motif-containing 41	1.491
Bt.20335.2.S1_at	TRUB2	TruB pseudouridine (psi) synthase family member 2	-1.025
Bt.20335.3.S1_at	TRUB2	TruB pseudouridine (psi) synthase family member 2	-1.565
Bt.21011.1.S1_at	TSFM	Ts translation elongation factor, mitochondrial	1.074
Bt.7429.1.S1_at	TSPYL2	TSPY-like 2	1.074
Bt.4595.1.S1_at	TSR2	TSR2, 20S rRNA accumulation, homolog (S. cerevisiae)	1.096
Bt.7633.1.S1_at	TBCC	tubulin folding cofactor C	1.301
Bt.5445.2.A1_at	TUBB2B	tubulin, beta 2B class IIb	1.187
Bt.29080.2.S1_at	TINAG	tubulointerstitial nephritis antigen	-1.101
Bt.14204.1.A1_at	TUFT1	tuftelin 1	1.305
Bt.6556.1.S1_at	TPD52L2	tumor protein D52-like 2	-1.720
Bt.6903.1.S1_at	TWF2	twinfilin, actin-binding protein, homolog 2 (Drosophila)	-1.347
Bt.13392.1.S1_at	TWISTNB	TWIST neighbor	1.077
Bt.24888.1.A1_at	TXK	TXK tyrosine kinase	1.270
Bt.8794.1.A1_at	TPST1	tyrosylprotein sulfotransferase 1	1.070
Bt.29116.1.A1_at	U2SURP	U2 snRNP-associated SURP domain containing	1.192
Bt.6832.1.S1_at	U2SURP	U2 snRNP-associated SURP domain containing	1.152
Bt.12167.1.S1_at	UBAC2	UBA domain containing 2	-1.082
Bt.8582.1.S1_at	UBN1	ubinuclein 1	1.097
Bt.26593.1.A1_at	UBQLN2	ubiquilin 2	1.222
Bt.20125.2.S1_a_at	UBAP1	Ubiquitin associated protein 1	-1.059
Bt.2878.1.S1_at	Ubb	ubiquitin B	-1.095
Bt.2878.1.S1_x_at	Ubb	ubiquitin B	-1.113
Bt.4689.1.S2_at	UCHL5	ubiquitin carboxyl-terminal hydrolase L5	1.150
Bt.5897.2.S1_at	UBD	ubiquitin D	1.757
Bt.27924.1.S1_at	UIMC1	ubiquitin interaction motif containing 1	1.098
Bt.24596.1.A1_at	UBR3	ubiquitin protein ligase E3 component n-recognin 3 (putative)	1.191
Bt.28146.1.A1_at	UBR3	ubiquitin protein ligase E3 component n-recognin 3 (putative)	1.147
Bt.8515.1.S1_at	UBR5	ubiquitin protein ligase E3 component n-recognin 5	1.271
Bt.17915.3.S1_a_at	USP12	ubiquitin specific peptidase 12	1.080
Bt.23299.1.S1_at	USP15	ubiquitin specific peptidase 15	1.392
Bt.16134.1.A1_at	USP16	ubiquitin specific peptidase 16	1.149
Bt.2762.1.S1_at	USP28	ubiquitin specific peptidase 28	1.297
Bt.9166.1.A1_at	USP3	ubiquitin specific peptidase 3	1.238
Bt.13886.2.S1_at	USP34	ubiquitin specific peptidase 34	1.236
Bt.19053.1.A1_at	USP34	ubiquitin specific peptidase 34	1.164
Bt.15769.1.S1_at	USP38	ubiquitin specific peptidase 38	1.222
Bt.6419.1.S1_at	USP47	ubiquitin specific peptidase 47	1.264
Bt.15314.1.A1_at	UBE2V2	ubiquitin-conjugating enzyme E2 variant 2	1.073
Bt.23894.1.A1_at	UBE2J1	ubiquitin-conjugating enzyme E2, J1	1.215
Bt.22413.1.A1_at	UBE2J1	Ubiquitin-conjugating enzyme E2, J1 (UBC6 homolog, yeast)	1.378
Bt.6793.1.S1_at	UBE2W	ubiquitin-conjugating enzyme E2W (putative)	1.221
Bt.20796.1.A1_at	UBE2W	ubiquitin-conjugating enzyme E2W (putative)	1.324
Bt.910.1.S1_at	UFM1	ubiquitin-fold modifier 1	1.135
Bt.910.3.S1_at	UFM1	ubiquitin-fold modifier 1	1.090
Bt.20945.1.S1_at	UBL3	ubiquitin-like 3	1.198
Bt.2532.1.S1_at	UBL7	ubiquitin-like 7 (bone marrow stromal cell-derived)	-1.112
Bt.1089.1.A1_at	UBLCP1	ubiquitin-like domain containing CTD phosphatase 1	1.192
Bt.7251.1.S1_at	B3GALT2	UDP-Gal:betaGlcNAc beta 1,3-galactosyltransferase, polypeptide 2	1.264
Bt.9713.1.S1_at	GALNT11	UDP-N-acetyl-alpha-D-galactosamine:polypeptide N-acetylgalactosaminyltransferase 11 (GalNAc-T11)	1.305
Bt.22527.2.S1_at	UAP1	UDP-N-acteylglucosamine pyrophosphorylase 1	1.099
Bt.6015.1.S1_at	UAP1L1	UDP-N-acteylglucosamine pyrophosphorylase 1-like 1	-1.099
Bt.27025.1.S1_at	UFSP2	UFM1-specific peptidase 2	1.097
Bt.9724.1.S1_at	UHRF1BP1L	UHRF1 binding protein 1-like	1.140
Bt.5207.1.S1_at	ULK3	unc-51 like kinase 3	1.061
Bt.5180.1.S1_at	UCP2	uncoupling protein 2 (mitochondrial, proton carrier)	-1.435
Bt.16851.1.S1_at	UPB1	Ureidopropionase, beta	1.462
Bt.20327.1.S1_a_at	UPP1	uridine phosphorylase 1	-1.931
Bt.762.3.S1_a_at	UCK1	uridine-cytidine kinase 1	-1.023
Bt.22118.2.S1_at	USHBP1	Usher syndrome 1C binding protein 1	-1.014
Bt.6361.1.S1_at	UTP11L	UTP11-like, U3 small nucleolar ribonucleoprotein, (yeast)	1.553
Bt.2589.1.S1_at	UTP14A	UTP14, U3 small nucleolar ribonucleoprotein, homolog A (yeast)	1.189
Bt.13342.1.S1_at	UTP15	UTP15, U3 small nucleolar ribonucleoprotein, homolog (S. cerevisiae)	1.136
Bt.28145.1.S1_at	UTP15	UTP15, U3 small nucleolar ribonucleoprotein, homolog (S. cerevisiae)	1.122
Bt.12804.1.S1_at	KIT	v-kit Hardy-Zuckerman 4 feline sarcoma viral oncogene homolog	-1.400
Bt.14265.1.A1_at	MAFK	v-maf musculoaponeurotic fibrosarcoma oncogene homolog K (avian)	1.223
Bt.21988.1.S1_at	VSIG10	V-set and immunoglobulin domain containing 10	-1.020
Bt.4833.3.S1_a_at	VRK3	vaccinia related kinase 3	-1.286
Bt.22341.1.A1_at	VPS13C	vacuolar protein sorting 13 homolog C (S. cerevisiae)	1.112
Bt.24807.1.S1_at	VPS13D	vacuolar protein sorting 13 homolog D (S. cerevisiae)	1.119
Bt.22513.1.S1_at	VPS28	vacuolar protein sorting 28 homolog (S. cerevisiae)	-1.245
Bt.17824.3.S1_at	VPS36	vacuolar protein sorting 36 homolog (S. cerevisiae)	1.344
Bt.24080.1.A1_at	VPS39	vacuolar protein sorting 39 homolog (S. cerevisiae)	-1.008
Bt.24957.1.S1_at	VPS39	vacuolar protein sorting 39 homolog (S. cerevisiae)	1.073
Bt.25694.1.A1_at	VARS	valyl-tRNA synthetase	-1.169
Bt.19160.1.A1_at	VNN2	vanin 2	-1.220
Bt.11168.1.S1_at	VEGFA	vascular endothelial growth factor A	1.117
Bt.11628.1.A1_at	VEGFA	vascular endothelial growth factor A	-1.151
Bt.25281.1.A1_at	VASP	vasodilator-stimulated phosphoprotein	1.080
Bt.13353.1.A1_at	VEZT	vezatin, adherens junctions transmembrane protein	1.474
Bt.21220.1.S1_at	VCL	vinculin	-1.409
Bt.6057.1.S1_at	VWA1	von Willebrand factor A domain containing 1	-1.119
Bt.20080.1.S1_at	WSB1	WD repeat and SOCS box containing 1	1.494
Bt.20351.1.S1_at	WRAP53	WD repeat containing, antisense to TP53	1.062
Bt.9511.1.S1_at	WRAP53	WD repeat containing, antisense to TP53	1.075
Bt.21955.1.S1_at	WDR26	WD repeat domain 26	1.236
Bt.216.1.S1_at	WDR44	WD repeat domain 44	1.542
Bt.19794.2.A1_at	WDR47	WD repeat domain 47	1.281
Bt.17352.1.A1_at	WDR54	WD repeat domain 54	1.689
Bt.28680.1.S1_at	WDR75	WD repeat domain 75	1.261
Bt.20187.1.S1_at	WDR76	WD repeat domain 76	1.387
Bt.5608.1.A1_at	WDR81	WD repeat domain 81	-1.022
Bt.26030.1.A1_at	WTAP	Wilms tumor 1 associated protein	-1.149
Bt.3947.1.S1_at	WTAP	Wilms tumor 1 associated protein	1.426
Bt.25225.1.A1_at	WAPAL	wings apart-like homolog (Drosophila)	1.288
Bt.5013.3.S1_at	WNK1	WNK lysine deficient protein kinase 1	1.190
Bt.19774.2.S1_at	WWC2	WW and C2 domain containing 2	1.094
Bt.18030.1.S1_at	WBP11	WW domain binding protein 11	1.059
Bt.21949.1.A1_at	WBP4	WW domain binding protein 4	1.565
Bt.23718.1.S1_at	WWP1	WW domain containing E3 ubiquitin protein ligase 1	1.198
Bt.9215.2.S1_at	WWOX	WW domain containing oxidoreductase	-1.056
Bt.27097.1.A1_at	XRCC4	X-ray repair complementing defective repair in Chinese hamster cells 4	1.066
Bt.24355.1.A1_at	XKR8	XK, Kell blood group complex subunit-related family, member 8	-1.314
Bt.13892.1.S1_at	XKR8	XK, Kell blood group complex subunit-related family, member 8	1.128
Bt.24591.1.S1_at	XXYLT1	xyloside xylosyltransferase 1	1.038
Bt.5332.1.S1_at	YBX1	Y box binding protein 1	-1.076
Bt.29463.1.S1_at	YEATS2	YEATS domain containing 2	1.160
Bt.12054.2.S1_at	YIPF1	Yip1 domain family, member 1	1.179
Bt.29488.1.S1_at	YRDC	yrdC domain containing (E. coli)	-1.010
Bt.28882.1.A1_at	YTHDC2	YTH domain containing 2	1.454
Bt.20149.1.S1_at	YAF2	YY1 associated factor 2	1.133
Bt.20905.1.S1_at	ZAP70	zeta-chain (TCR) associated protein kinase 70kDa	1.347
Bt.17701.1.A1_at	ZFP2	ZFP2 zinc finger protein	-1.172
Bt.27041.1.A1_at	ZNRF1	zinc and ring finger 1	1.352
Bt.18894.1.A1_at	ZBTB10	zinc finger and BTB domain containing 10	1.242
Bt.13491.1.S1_at	ZBTB10	zinc finger and BTB domain containing 10	1.040
Bt.20938.1.S1_at	ZBTB38	zinc finger and BTB domain containing 38	1.448
Bt.27228.1.A1_at	ZBTB7C	zinc finger and BTB domain containing 7C	-1.183
Bt.26585.1.A1_at	ZC3H10	zinc finger CCCH-type containing 10	-1.077
Bt.8163.1.S1_at	ZC3H11A	zinc finger CCCH-type containing 11A	1.278
Bt.28167.1.S1_at	ZC3H13	zinc finger CCCH-type containing 13	1.241
Bt.6551.1.A1_at	ZNF106	zinc finger protein 106	1.238
Bt.20095.2.S1_at	ZNF142	zinc finger protein 142	1.191
Bt.16483.1.S1_at	ZNF146	zinc finger protein 146	-1.069
Bt.9889.1.S1_at	ZNF148	zinc finger protein 148	1.239
Bt.27683.1.A1_at	ZNF175	zinc finger protein 175	1.207
Bt.9841.1.S1_at	ZNF180	zinc finger protein 180	1.236
Bt.25310.1.A1_at	ZNF181	zinc finger protein 181	1.195
Bt.6090.1.S1_at	ZNF187	zinc finger protein 187	1.199
Bt.1257.1.S1_at	ZNF197	zinc finger protein 197	1.454
Bt.4247.1.S1_at	ZNF23	zinc finger protein 23	-1.006
Bt.8015.3.A1_at	ZNF238	zinc finger protein 238	1.215
Bt.29572.1.A1_at	ZNF263	zinc finger protein 263	1.123
Bt.12867.1.A1_at	ZNF318	zinc finger protein 318	1.285
Bt.2964.2.S1_at	ZNF330	zinc finger protein 330	-1.258
Bt.5602.1.A1_at	ZNF331	zinc finger protein 331	1.206
Bt.12332.1.A1_at	ZNF354A	zinc finger protein 354A	1.296
Bt.24359.2.S1_at	ZFP36	zinc finger protein 36, C3H type, homolog (mouse)	1.108
Bt.25244.1.A1_at	ZNF41	zinc finger protein 41	1.081
Bt.26599.2.S1_a_at	ZNF414	zinc finger protein 414	-1.062
Bt.6330.1.A1_at	ZNF444	zinc finger protein 444	1.021
Bt.19400.1.A1_at	ZNF567	zinc finger protein 567	1.221
Bt.23846.1.S1_at	ZNF569	zinc finger protein 569	1.137
Bt.26401.1.A1_at	ZNF572	zinc finger protein 572	1.188
Bt.8608.1.S1_at	ZNF605	zinc finger protein 605	1.560
Bt.18479.1.A1_at	ZNF608	zinc finger protein 608	1.469
Bt.28380.1.S1_at	ZNF691	zinc finger protein 691	-1.000
Bt.17293.2.S1_at	ZNF827	zinc finger protein 827	1.494
Bt.9531.1.S1_at	ZKSCAN5	zinc finger with KRAB and SCAN domains 5	1.552
Bt.6045.2.S1_a_at	ZFAND2B	zinc finger, AN1-type domain 2B	-1.079
Bt.9119.1.A1_at	ZFAND3	zinc finger, AN1-type domain 3	-1.114
Bt.8903.1.S1_at	ZC2HC1A	zinc finger, C2HC-type containing 1A	1.185
Bt.5998.1.S1_at	ZDHHC23	zinc finger, DHHC-type containing 23	1.147
Bt.26415.1.A1_at	ZFYVE1	zinc finger, FYVE domain containing 1	1.178
Bt.28265.1.A1_at	ZFYVE1	zinc finger, FYVE domain containing 1	1.311
Bt.17536.2.A1_at	ZMIZ2	zinc finger, MIZ-type containing 2	1.522
Bt.13771.3.S1_at	ZMYM4	zinc finger, MYM-type 4	1.122
Bt.12664.2.S1_at	ZMYM5	zinc finger, MYM-type 5	1.581
Bt.28179.1.S1_at	ZRANB3	zinc finger, RAN-binding domain containing 3	1.121
Bt.13548.1.A1_at	ZZZ3	zinc finger, ZZ-type containing 3	1.341
