# Supplementary material for: Gene-expression profiling of calves 6 and 9 months after inoculation with Mycobacterium avium subspecies paratuberculosis
Source: Vet Res. 2014 Oct 2;45(1):96. doi: 10.1186/s13567-014-0096-5 (PMC4198621; doi:10.1186/s13567-014-0096-5)
Supplement: Additional file 2 — List of canonical pathways associated with differentially expressed genes at 6 months after infection. Ingenuity Canonical Pathway, −log(p-value), Ratio, Molecules. [file 13567_2014_96_MOESM2_ESM.xls]

## Sheet: Sheet0
List of canonical pathways associated with differentially expressed genes at 6 months after infection
© 2000-2013 Ingenuity Systems, Inc. All rights reserved.
Ingenuity Canonical Pathways	-log(p-value)	Ratio	Molecules
Superpathway of Inositol Phosphate Compounds	3.88E00	9.65E-02	ACP5,CCR1,WBP11,PIK3CA,MTMR9,PTPN2,NUDT9,ITPKA,PPM1K,PTPN12,NUDT15,UBLCP1,SACM1L,MTMR6,PTPRC,IP6K3,INPP5F,NUDT11,PDCD1,DUSP10,IP6K1,RASA1
D-myo-inositol (1,4,5,6)-Tetrakisphosphate Biosynthesis	3.55E00	1.14E-01	ACP5,WBP11,MTMR9,PTPN2,NUDT9,PPM1K,PTPN12,NUDT15,UBLCP1,SACM1L,MTMR6,PTPRC,PDCD1,NUDT11,DUSP10,RASA1
D-myo-inositol (3,4,5,6)-tetrakisphosphate Biosynthesis	3.55E00	1.14E-01	ACP5,WBP11,MTMR9,PTPN2,NUDT9,PPM1K,PTPN12,NUDT15,UBLCP1,SACM1L,MTMR6,PTPRC,PDCD1,NUDT11,DUSP10,RASA1
D-myo-inositol-5-phosphate Metabolism	3.39E00	1.08E-01	ACP5,CCR1,WBP11,MTMR9,PTPN2,NUDT9,PPM1K,PTPN12,NUDT15,UBLCP1,SACM1L,PTPRC,MTMR6,PDCD1,NUDT11,DUSP10,RASA1
3-phosphoinositide Degradation	3.35E00	1.08E-01	ACP5,WBP11,MTMR9,PTPN2,NUDT9,PPM1K,PTPN12,NUDT15,UBLCP1,SACM1L,MTMR6,PTPRC,INPP5F,PDCD1,NUDT11,DUSP10,RASA1
Protein Ubiquitination Pathway	3.34E00	9.7E-02	HLA-A,UBE2V2,Ubb,DNAJA1,USP3,HSP90AB1,PSMC6,USP47,USP16,DNAJC1,UCHL5,UBE2J1,BIRC3,AMFR,USP28,IFNG,USP15,DNAJC27,USP38,HSPH1,UBD,NEDD4,PSMB2,HSPB11,HSP90AA1,USP34
Arginine Degradation I (Arginase Pathway)	3.32E00	2.31E-01	OAT,ARG2,ARG1
Estrogen Receptor Signaling	3.23E00	1.18E-01	MED13,PRKDC,MED23,GTF2F2,GTF2H2,KRAS,MNAT1,SMARCA4,MED27,POLR2L,KAT2B,DDX5,RRAS2,MAP2K2,TAF5,GTF2E1
3-phosphoinositide Biosynthesis	2.96E00	9.66E-02	ACP5,WBP11,PIK3CA,MTMR9,PTPN2,NUDT9,PPM1K,PTPN12,NUDT15,UBLCP1,SACM1L,MTMR6,PTPRC,PDCD1,NUDT11,DUSP10,RASA1
Arginine Degradation VI (Arginase 2 Pathway)	2.65E00	1.88E-01	OAT,ARG2,ARG1
Antiproliferative Role of Somatostatin Receptor 2	2.41E00	1.27E-01	PIK3CA,RRAS2,MAP2K2,GNB5,KRAS,GNG2,GNB1L,GNG7,GUCY1B3
Citrulline Biosynthesis	2.24E00	1.15E-01	OAT,ARG2,ARG1
JAK/Stat Signaling	2.23E00	1.29E-01	STAT4,PIAS3,MTOR,PIK3CA,RRAS2,MAP2K2,PIAS1,KRAS,SOCS4
Role of Oct4 in Mammalian Embryonic Stem Cell Pluripotency	2.18E00	1.56E-01	CASP6,PCGF6,FAM208A,FOXA2,RARA,NR2F6,NR5A1
L-serine Degradation	2.14E00	3.33E-01	SDS,SDSL
Prostate Cancer Signaling	2.12E00	1.02E-01	MTOR,PIK3CA,RRAS2,MAP2K2,FOXO1,HSP90AB1,HSP90AA1,KRAS,CTNNB1,ATF2
Renal Cell Carcinoma Signaling	2.1E00	1.22E-01	UBD,MET,PIK3CA,RRAS2,MAP2K2,PAK6,Ubb,KRAS,RAP1A
Valine Degradation I	1.97E00	1.14E-01	HIBCH,DBT,SDS,HADHA
FLT3 Signaling in Hematopoietic Progenitor Cells	1.95E00	1.18E-01	STAT4,MTOR,PIK3CA,RRAS2,MAP2K2,RPS6KA3,KRAS,MAPK12,ATF2
Dolichyl-diphosphooligosaccharide Biosynthesis	1.94E00	7.69E-02	ALG6,ALG1,DPM2
Hereditary Breast Cancer Signaling	1.88E00	9.38E-02	UBD,POLR2L,PIK3CA,FANCM,RRAS2,MSH2,HDAC7,Ubb,KRAS,ATR,FANCL,SMARCA4
Thyroid Cancer Signaling	1.86E00	1.43E-01	CXCL10,RRAS2,MAP2K2,KRAS,TCF7L1,CTNNB1
Acute Myeloid Leukemia Signaling	1.84E00	1.1E-01	CSF3R,MTOR,PIK3CA,RRAS2,MAP2K2,RARA,KIT,KRAS,TCF7L1
Angiopoietin Signaling	1.82E00	1.08E-01	PTK2,PIK3CA,RRAS2,FOXO1,PAK6,KRAS,IKBKAP,RASA1
UVC-Induced MAPK Signaling	1.76E00	1.43E-01	RRAS2,MAP2K2,KRAS,MAPK12,SMPD3,ATR
HMGB1 Signaling	1.75E00	1.01E-01	KAT2B,IFNG,PIK3CA,RRAS2,AGER,MAP2K2,HAT1,RBBP7,KRAS,MAPK12
Cleavage and Polyadenylation of Pre-mRNA	1.71E00	2.5E-01	CPSF2,PAPOLA,CPSF6
Polyamine Regulation in Colon Cancer	1.66E00	1.38E-01	PSMF1,PSME4,KRAS,CTNNB1
IGF-1 Signaling	1.64E00	9.52E-02	PTK2,PIK3CA,NEDD4,RRAS2,MAP2K2,FOXO1,IGF1R,KRAS,SOCS4,RASA1
Salvage Pathways of Pyrimidine Ribonucleotides	1.62E00	8.82E-02	CDK18,NME1,MAP2K2,PRPF4B,UPP1,GRK6,UCK1,NME7,NME6
PI3K Signaling in B Lymphocytes	1.58E00	8.57E-02	PTPRC,PIK3CA,RRAS2,CAMK2D,MAP2K2,CD180,DAPP1,CARD10,KRAS,PLEKHA4,PLCL1,ATF2
IL-17 Signaling	1.57E00	1.08E-01	CXCL10,PIK3CA,RRAS2,MAP2K2,KRAS,MAPK12,IL17A,ATF2
B Cell Receptor Signaling	1.57E00	8.24E-02	PIK3CA,KRAS,MAPK12,ATF2,PTPRC,MTOR,RRAS2,CAMK2D,MAP2K2,FOXO1,INPP5F,DAPP1,CARD10,BCL2A1
Nucleotide Excision Repair Pathway	1.54E00	1.43E-01	POLR2L,ERCC4,GTF2H2,MNAT1,RAD23B
Ephrin B Signaling	1.54E00	9.88E-02	PTK2,ITSN1,GNB5,GNG2,GNB1L,CTNNB1,GNG7,HNRNPK
Role of BRCA1 in DNA Damage Response	1.53E00	1.08E-01	FANCM,MSH2,UIMC1,BRCC3,ATR,FANCL,SMARCA4
FAK Signaling	1.53E00	8.82E-02	PTK2,PIK3CA,RRAS2,CAPNS1,MAP2K2,PAK6,HMMR,KRAS,GIT2
Superpathway of Citrulline Metabolism	1.52E00	7.89E-02	OAT,ARG2,ARG1
Pyrimidine Deoxyribonucleotides De Novo Biosynthesis I	1.52E00	8.82E-02	NME1,NME7,NME6
IL-15 Signaling	1.5E00	1.04E-01	PTK2,PIK3CA,RRAS2,MAP2K2,KRAS,MAPK12,IL17A
Eicosanoid Signaling	1.5E00	8.75E-02	ALOX15,DPEP1,ALOX5AP,PTGDS,ALOX5,TBXAS1,PTGER4
Urea Cycle	1.49E00	1E-01	ARG2,ARG1
Acetyl-CoA Biosynthesis I (Pyruvate Dehydrogenase Complex)	1.49E00	1.82E-01	DLAT,DBT
Role of NFAT in Cardiac Hypertrophy	1.44E00	7.25E-02	PIK3CA,GNB5,KRAS,MAPK12,GNG7,CAMK2D,RRAS2,MAP2K2,HDAC7,TGFB2,IGF1R,GNG2,PLCL1,SLC8A1,GNB1L
Assembly of RNA Polymerase II Complex	1.43E00	1.07E-01	POLR2L,TAF5,GTF2E1,DR1,GTF2H2,MNAT1
Granzyme B Signaling	1.37E00	1.88E-01	PRKDC,PRF1,LMNB2
PI3K/AKT Signaling	1.36E00	7.64E-02	MTOR,RHEB,PIK3CA,RRAS2,MAP2K2,FOXO1,INPP5F,HSP90AB1,HSP90AA1,KRAS,CTNNB1
CNTF Signaling	1.35E00	1.09E-01	MTOR,PIK3CA,RRAS2,MAP2K2,RPS6KA3,KRAS
Inositol Pyrophosphates Biosynthesis	1.35E00	1.25E-01	IP6K3,IP6K1
SAPK/JNK Signaling	1.34E00	8.82E-02	PIK3CA,RRAS2,DUSP10,KRAS,GNG2,MAPK12,GNG7,HNRNPK,ATF2
Role of MAPK Signaling in the Pathogenesis of Influenza	1.34E00	1.01E-01	CXCL10,IFNG,RRAS2,MAP2K2,KRAS,MAPK12,ATF2
Thiamin Salvage III	1.3E00	2E-01	TPK1
Androgen Signaling	1.29E00	6.94E-02	POLR2L,KAT2B,GTF2E1,GNB5,GTF2H2,HSP90AA1,GNG2,GNB1L,MNAT1,GNG7
Ephrin Receptor Signaling	1.29E00	6.97E-02	PAK6,ITSN1,GNB5,KRAS,RAP1A,GNG7,ATF2,GRINA,PTK2,RRAS2,MAP2K2,GNG2,GNB1L,RASA1
Melanocyte Development and Pigmentation Signaling	1.23E00	8.79E-02	PIK3CA,RRAS2,MAP2K2,MC1R,RPS6KA3,KIT,KRAS,ATF2
CCR3 Signaling in Eosinophils	1.23E00	7.87E-02	PIK3CA,RRAS2,MAP2K2,PAK6,GNB5,KRAS,GNG2,GNB1L,MAPK12,GNG7
HGF Signaling	1.23E00	8.57E-02	PTK2,MET,PIK3CA,RRAS2,MAP2K2,KRAS,MAPK12,RAP1A,ATF2
ErbB Signaling	1.21E00	9.2E-02	MTOR,PIK3CA,RRAS2,MAP2K2,FOXO1,PAK6,KRAS,MAPK12
Paxillin Signaling	1.2E00	8.11E-02	PTK2,PIK3CA,RRAS2,PAK6,KRAS,MAPK12,PTPN12,ACTN3,GIT2
FXR/RXR Activation	1.18E00	7.92E-02	MLXIPL,SLC4A2,FOXO1,IL1RN,FOXA2,RARA,FBP1,MAPK12
α-Adrenergic Signaling	1.18E00	7.62E-02	RRAS2,MAP2K2,GNB5,KRAS,GNG2,GNB1L,SLC8A1,GNG7
Granzyme A Signaling	1.18E00	1.5E-01	HIST1H1C,PRF1,NME1
4-1BB Signaling in T Lymphocytes	1.17E00	1.11E-01	MAP2K2,IKBKAP,MAPK12,ATF2
Role of Hypercytokinemia/hyperchemokinemia in the Pathogenesis of Influenza	1.17E00	1.14E-01	CXCL10,CCR1,IFNG,IL1RN,IL17A
PTEN Signaling	1.17E00	7.52E-02	PTK2,PIK3CA,GHR,RRAS2,MAP2K2,FOXO1,INPP5F,IGF1R,KRAS,MAGI3
Pathogenesis of Multiple Sclerosis	1.15E00	2.22E-01	CXCL10,CCR1
Prostanoid Biosynthesis	1.15E00	1.33E-01	PTGDS,TBXAS1
UDP-N-acetyl-D-galactosamine Biosynthesis II	1.15E00	8.33E-02	GNPDA2,UAP1
UVA-Induced MAPK Signaling	1.14E00	8.7E-02	MTOR,PIK3CA,RRAS2,RPS6KA3,KRAS,MAPK12,PLCL1,SMPD3
P2Y Purigenic Receptor Signaling Pathway	1.13E00	7.25E-02	PIK3CA,RRAS2,MAP2K2,GNB5,KRAS,GNG2,GNB1L,PLCL1,GNG7,ATF2
IL-8 Signaling	1.11E00	6.83E-02	PIK3CA,PLD3,GNB5,KRAS,MAPK12,GNG7,PTK2,MTOR,ARRB2,RRAS2,MAP2K2,CXCR2,GNG2,GNB1L
Aldosterone Signaling in Epithelial Cells	1.1E00	7.14E-02	PIK3CA,NEDD4,MAP2K2,HSP90AB1,DNAJC27,HSPH1,HSPB11,DNAJC1,HSP90AA1,KRAS,DNAJA1,PLCL1
G Protein Signaling Mediated by Tubby	1.09E00	9.52E-02	GNB5,GNG2,GNB1L,GNG7
Triacylglycerol Biosynthesis	1.09E00	8.7E-02	GPAM,DGAT2,MBOAT2,DBT
NGF Signaling	1.08E00	7.63E-02	PIK3CA,RRAS2,MAP2K2,RPS6KA3,KRAS,MAPK12,SMPD3,RAP1A,ATF2
Role of NFAT in Regulation of the Immune Response	1.07E00	6.57E-02	PIK3CA,RRAS2,MAP2K2,CSNK1G3,ZAP70,FCER1A,GNB5,IKBKAP,KRAS,GNG2,GNB1L,GNG7,ATF2
Huntington's Disease Signaling	1.07E00	6.67E-02	PIK3CA,GNB5,Ubb,GNG7,ATF2,UBD,POLR2L,CASP6,DYNC1I2,MTOR,CAPNS1,HDAC7,IGF1R,GNG2,GNB1L,RASA1
NAD Phosphorylation and Dephosphorylation	1.07E00	1.18E-01	ACP5,NNT
Glycine Betaine Degradation	1.07E00	8.7E-02	SDS,SDSL
Tec Kinase Signaling	1.05E00	6.63E-02	STAT4,PTK2,PIK3CA,TXK,PAK6,GTF2I,GNB5,FCER1A,GNG2,GNB1L,MAPK12,GNG7
Protein Kinase A Signaling	1.05E00	6.3E-02	HIST1H1C,PTPN2,GNB5,TCF7L1,PDE4D,RAP1A,PTPN12,GNG7,ATF2,AKAP11,PTK2,PTPRC,AKAP2/PALM2-AKAP2,CAMK2D,MAP2K2,CDC26,DUSP10,CREM,TGFB2,DUSP11,GNG2,CTNNB1,PLCL1,GNB1L,PTPN21
fMLP Signaling in Neutrophils	1.04E00	6.98E-02	NCF1,PIK3CA,RRAS2,MAP2K2,GNB5,KRAS,GNG2,GNB1L,GNG7
GM-CSF Signaling	1.03E00	8.82E-02	PIK3CA,RRAS2,CAMK2D,MAP2K2,KRAS,BCL2A1
Maturity Onset Diabetes of Young (MODY) Signaling	1.02E00	9.68E-02	FABP2,FOXA2,CACNA1A
Pyrimidine Ribonucleotides Interconversion	1.02E00	8.82E-02	NME1,NME7,NME6
Gαs Signaling	1.02E00	7.44E-02	MAP2K2,MC1R,GNB5,GNG2,GNB1L,RAP1A,PTGER4,GNG7,ATF2
Diphthamide Biosynthesis	1.01E00	7.69E-02	DPH5
Glutamine Biosynthesis I	1.01E00	1.25E-01	CCDC92
Taurine Biosynthesis	1.01E00	1.11E-01	CDO1
GDP-L-fucose Biosynthesis II (from L-fucose)	1.01E00	1.11E-01	FPGT
Threonine Degradation II	1.01E00	1.11E-01	GCAT
Glucocorticoid Receptor Signaling	9.8E-01	6.12E-02	IFNG,PIK3CA,GTF2F2,GTF2H2,KRAS,MAPK12,MNAT1,SMARCA4,POLR2L,KAT2B,RRAS2,MAP2K2,TAF5,HSP90AB1,IL1RN,GTF2E1,TGFB2,HSP90AA1
T Cell Receptor Signaling	9.51E-01	7.34E-02	PTPRC,PIK3CA,TXK,RRAS2,MAP2K2,ZAP70,KRAS,RASA1
Leukocyte Extravasation Signaling	9.42E-01	6.83E-02	CD99,PIK3CA,MMP14,RDX,MAPK12,RAP1A,PTK2,ARHGAP5,NCF1,TXK,MAP2K2,ARHGAP12,CTNNB1,ACTN3
Role of JAK1, JAK2 and TYK2 in Interferon Signaling	9.37E-01	1.11E-01	IFNG,PTPN2,CGA
Pyrimidine Ribonucleotides De Novo Biosynthesis	9.37E-01	6.25E-02	NME1,NME7,NME6
Superpathway of D-myo-inositol (1,4,5)-trisphosphate Metabolism	9.37E-01	9.09E-02	IMPA1,INPP5F,ITPKA
Endometrial Cancer Signaling	9.32E-01	8.77E-02	PIK3CA,RRAS2,MAP2K2,KRAS,CTNNB1
Purine Nucleotides De Novo Biosynthesis II	9.27E-01	4.76E-02	ADSS,PAICS
GDNF Family Ligand-Receptor Interactions	9.08E-01	8.22E-02	PIK3CA,RRAS2,MAP2K2,KRAS,MAPK12,RASA1
Cardiac β-adrenergic Signaling	9.04E-01	6.45E-02	AKAP2/PALM2-AKAP2,GNB5,GNG2,GNB1L,SLC8A1,PDE4D,ATP2A2,GNG7,CACNA1A,AKAP11
IL-17A Signaling in Gastric Cells	8.97E-01	1.2E-01	CXCL10,MAPK12,IL17A
NF-κB Signaling	8.93E-01	6.9E-02	TANK,AZI2,PIK3CA,GHR,RRAS2,MYD88,IL1RN,CARD10,TAB2,ZAP70,IGF1R,KRAS
Docosahexaenoic Acid (DHA) Signaling	8.9E-01	8.16E-02	ALOX15,PIK3CA,FOXO1,BCL2A1
Chemokine Signaling	8.86E-01	8.22E-02	PTK2,RRAS2,CAMK2D,MAP2K2,KRAS,MAPK12
14-3-3-mediated Signaling	8.82E-01	7.44E-02	SRPK2,PIK3CA,RRAS2,MAP2K2,FOXO1,KRAS,MAPK12,PLCL1,TUBB2B
Role of IL-17A in Arthritis	8.81E-01	7.94E-02	PIK3CA,MAP2K2,MAPK12,IL17A,ATF2
TR/RXR Activation	8.78E-01	7.29E-02	SLC16A3,MTOR,PIK3CA,UCP2,GPS2,STRBP,BCL3
Cholecystokinin/Gastrin-mediated Signaling	8.78E-01	7.55E-02	PTK2,RRAS2,MAP2K2,IL1RN,CREM,KRAS,MAPK12,ATF2
Role of IL-17A in Psoriasis	8.69E-01	1.54E-01	S100A9,IL17A
CXCR4 Signaling	8.68E-01	6.55E-02	PTK2,PIK3CA,RRAS2,MAP2K2,PAK6,GNB5,KRAS,GNG2,GNB1L,MAPK12,GNG7
Acute Phase Response Signaling	8.66E-01	6.7E-02	MTOR,PIK3CA,ITIH3,RRAS2,MAP2K2,MYD88,IL1RN,KRAS,SOCS4,MAPK12,HNRNPK,SERPIND1
Mechanisms of Viral Exit from Host Cells	8.61E-01	8.89E-02	NEDD4,VPS28,VPS36,LMNB2
HIF1α Signaling	8.61E-01	7.48E-02	PIK3CA,EGLN1,RRAS2,MMP14,HSP90AA1,KRAS,MAPK12,NAA10
Colorectal Cancer Metastasis Signaling	8.51E-01	6.2E-02	IFNG,PIK3CA,MMP14,GNB5,KRAS,TCF7L1,MAPK12,GNG7,RRAS2,MAP2K2,MSH2,TGFB2,GNG2,GNB1L,CTNNB1,PTGER4
Cardiac Hypertrophy Signaling	8.47E-01	6.15E-02	PIK3CA,GNB5,KRAS,MAPK12,GNG7,CACNA1A,ATF2,MTOR,RRAS2,MAP2K2,TGFB2,IGF1R,GNG2,PLCL1,GNB1L
L-carnitine Biosynthesis	8.46E-01	7.69E-02	ALDH9A1
Inosine-5'-phosphate Biosynthesis II	8.46E-01	6.25E-02	PAICS
Thyroid Hormone Biosynthesis	8.46E-01	1.43E-01	TPO
Glycerol-3-phosphate Shuttle	8.46E-01	1.11E-01	GPD1
N-acetylglucosamine Degradation I	8.46E-01	1.25E-01	GNPDA2
Rac Signaling	8.44E-01	6.56E-02	PTK2,PIK3CA,RRAS2,MAP2K2,PAK6,KRAS,IQGAP3,ANK1
Gαi Signaling	8.34E-01	6.82E-02	RRAS2,CXCR2,GNB5,RGS14,KRAS,GNG2,GNB1L,RAP1A,GNG7
Regulation of Cellular Mechanics by Calpain Protease	8.33E-01	6.94E-02	PTK2,RRAS2,CAPNS1,KRAS,ACTN3
FcγRIIB Signaling in B Lymphocytes	8.32E-01	6.78E-02	PIK3CA,RRAS2,KRAS,MAPK12
Cell Cycle Control of Chromosomal Replication	8.23E-01	9.68E-02	CDC45,ORC4,DBF4
Neuregulin Signaling	8.22E-01	6.86E-02	ERBB2IP,MTOR,RRAS2,MAP2K2,HSP90AB1,HSP90AA1,KRAS
PAK Signaling	8.22E-01	6.6E-02	PTK2,PIK3CA,RRAS2,MAP2K2,PAK6,KRAS,MAPK12
Apoptosis Signaling	8.22E-01	7.37E-02	CASP6,RRAS2,CAPNS1,MAP2K2,KRAS,BCL2A1,BIRC3
Thrombin Signaling	8.17E-01	6.31E-02	PIK3CA,GNB5,KRAS,MAPK12,GATA2,GNG7,PTK2,RRAS2,CAMK2D,MAP2K2,GNG2,PLCL1,GNB1L
DNA Double-Strand Break Repair by Non-Homologous End Joining	8.16E-01	1.05E-01	PRKDC,XRCC4
Leukotriene Biosynthesis	8.16E-01	8E-02	DPEP1,ALOX5
Phenylalanine Degradation IV (Mammalian, via Side Chain)	8.16E-01	5.13E-02	SLC27A2,ACSF3
CREB Signaling in Neurons	8.15E-01	5.91E-02	POLR2L,PIK3CA,RRAS2,CAMK2D,MAP2K2,GNB5,KRAS,GNG2,GNB1L,PLCL1,GNG7,ATF2
Germ Cell-Sertoli Cell Junction Signaling	8.14E-01	6.71E-02	PTK2,PIK3CA,RRAS2,MAP2K2,PAK6,TGFB2,KRAS,MAPK12,CTNNB1,ACTN3,TUBB2B
Glioma Invasiveness Signaling	8.1E-01	8.33E-02	PTK2,PIK3CA,RRAS2,HMMR,KRAS
ErbB2-ErbB3 Signaling	8.1E-01	8.33E-02	PIK3CA,RRAS2,MAP2K2,FOXO1,KRAS
Melanoma Signaling	8.05E-01	8.7E-02	PIK3CA,RRAS2,MAP2K2,KRAS
LPS-stimulated MAPK Signaling	8.03E-01	7.32E-02	PIK3CA,RRAS2,MAP2K2,KRAS,MAPK12,ATF2
RAR Activation	8.02E-01	6.35E-02	KAT2B,PIK3CA,RDH14,CYP26A1,RARA,TGFB2,GTF2H2,SORBS3,NR2F6,MAPK12,MNAT1,SMARCA4
PPARα/RXRα Activation	7.9E-01	6.28E-02	CAND1,GHR,MED23,GPD1,RRAS2,MAP2K2,HSP90AB1,LPL,TGFB2,HSP90AA1,KRAS,PLCL1
Myc Mediated Apoptosis Signaling	7.88E-01	8.33E-02	PIK3CA,RRAS2,IGF1R,KRAS,MAPK12
IL-1 Signaling	7.7E-01	6.54E-02	MYD88,TAB2,GNB5,GNG2,GNB1L,MAPK12,GNG7
VEGF Signaling	7.7E-01	6.8E-02	PTK2,PIK3CA,RRAS2,MAP2K2,FOXO1,KRAS,ACTN3
Isoleucine Degradation I	7.67E-01	6.67E-02	SDS,HADHA
CDP-diacylglycerol Biosynthesis I	7.67E-01	7.41E-02	GPAM,MBOAT2
Renin-Angiotensin Signaling	7.63E-01	6.4E-02	PTK2,PIK3CA,RRAS2,MAP2K2,PAK6,KRAS,MAPK12,ATF2
Role of IL-17F in Allergic Inflammatory Airway Diseases	7.54E-01	8.51E-02	CXCL10,MAP2K2,RPS6KA3,ATF2
Natural Killer Cell Signaling	7.48E-01	6.9E-02	PIK3CA,SH2D1A,RRAS2,MAP2K2,PAK6,INPP5F,ZAP70,KRAS
Molecular Mechanisms of Cancer	7.46E-01	5.56E-02	PRKDC,PIK3CA,PAK6,HAT1,TAB2,KRAS,AURKA,MAPK12,RAP1A,PTK2,CASP6,RRAS2,CAMK2D,FOXO1,MAP2K2,TGFB2,RBPJ,CTNNB1,BIRC3,ATR,RASA1
p53 Signaling	7.37E-01	7.29E-02	PRKDC,CASP6,KAT2B,PIK3CA,PLAGL1,CTNNB1,ATR
Serine Biosynthesis	7.32E-01	7.69E-02	UBAC2
Branched-chain α-keto acid Dehydrogenase Complex	7.32E-01	1.11E-01	DBT
Methylmalonyl Pathway	7.32E-01	8.33E-02	MUT
Myo-inositol Biosynthesis	7.32E-01	1.25E-01	IMPA1
NAD Biosynthesis III	7.32E-01	1E-01	NAMPT
L-cysteine Degradation I	7.32E-01	9.09E-02	CDO1
N-acetylglucosamine Degradation II	7.32E-01	8.33E-02	GNPDA2
Molybdenum Cofactor Biosynthesis	7.32E-01	6.67E-02	GPHN
Tyrosine Biosynthesis IV	7.32E-01	1.25E-01	PCBD1
PDGF Signaling	7.29E-01	7.06E-02	PIK3CA,RRAS2,MAP2K2,INPP5F,KRAS,RASA1
Fatty Acid β-oxidation I	7.27E-01	6.67E-02	SLC27A2,SDS,HADHA
Parkinson's Signaling	7.23E-01	1.25E-01	SNCAIP,MAPK12
Chronic Myeloid Leukemia Signaling	7.21E-01	6.67E-02	PIK3CA,RRAS2,MAP2K2,HDAC7,TGFB2,KRAS,CBLC
PPAR Signaling	7.21E-01	6.67E-02	RRAS2,MAP2K2,HSP90AB1,PPARD,IL1RN,HSP90AA1,KRAS
Nitric Oxide Signaling in the Cardiovascular System	7.11E-01	6.06E-02	PIK3CA,HSP90AB1,HSP90AA1,ATP2A2,GUCY1B3,CACNA1A
Graft-versus-Host Disease Signaling	7.07E-01	8E-02	IFNG,PRF1,HLA-A,IL1RN
Glioma Signaling	7.05E-01	6.25E-02	MTOR,PIK3CA,RRAS2,CAMK2D,MAP2K2,IGF1R,KRAS
Mouse Embryonic Stem Cell Pluripotency	7.05E-01	7.07E-02	PIK3CA,RRAS2,MAP2K2,KRAS,TCF7L1,MAPK12,CTNNB1
Estrogen-Dependent Breast Cancer Signaling	7.05E-01	6.94E-02	PIK3CA,RRAS2,IGF1R,KRAS,ATF2
Role of Osteoblasts, Osteoclasts and Chondrocytes in Rheumatoid Arthritis	7.03E-01	5.88E-02	ACP5,IFNG,PIK3CA,MMP14,TAB2,TCF7L1,MAPK12,IL7,IL17A,COL1A1,FOXO1,IL1RN,CTNNB1,BIRC3
Regulation of IL-2 Expression in Activated and Anergic T Lymphocytes	6.94E-01	6.74E-02	RRAS2,MAP2K2,ZAP70,TGFB2,KRAS,MAPK12
CD40 Signaling	6.86E-01	7.14E-02	TANK,PIK3CA,MAP2K2,IKBKAP,MAPK12
ERK5 Signaling	6.86E-01	7.69E-02	RRAS2,RPS6KA3,KRAS,WNK1,ATF2
Autoimmune Thyroid Disease Signaling	6.84E-01	6.56E-02	PRF1,HLA-A,TPO,CGA
TNFR1 Signaling	6.84E-01	7.69E-02	TANK,CASP6,PAK6,BIRC3
GABA Receptor Signaling	6.84E-01	7.14E-02	UBD,Ubb,GPHN,ALDH9A1
RAN Signaling	6.83E-01	8.33E-02	KPNA3,RANBP2
Phosphatidylglycerol Biosynthesis II (Non-plastidic)	6.83E-01	6.06E-02	GPAM,MBOAT2
Ovarian Cancer Signaling	6.67E-01	6.34E-02	MTOR,PIK3CA,RRAS2,MAP2K2,MSH2,KRAS,TCF7L1,CGA,CTNNB1
Hypoxia Signaling in the Cardiovascular System	6.49E-01	7.58E-02	HSP90AB1,HSP90AA1,UBE2V2,UBE2J1,ATF2
Proline Biosynthesis II (from Arginine)	6.46E-01	5E-02	OAT
Pentose Phosphate Pathway (Oxidative Branch)	6.46E-01	9.09E-02	PGD
Tetrahydrofolate Salvage from 5,10-methenyltetrahydrofolate	6.46E-01	1E-01	MTHFD2
Glycerol Degradation I	6.46E-01	8.33E-02	GPD1
2-oxobutanoate Degradation I	6.46E-01	5.88E-02	MUT
Phenylalanine Degradation I (Aerobic)	6.46E-01	8.33E-02	PCBD1
D-myo-inositol (1,4,5)-trisphosphate Degradation	6.45E-01	8.7E-02	IMPA1,INPP5F
Gα12/13 Signaling	6.37E-01	6.35E-02	PTK2,PIK3CA,RRAS2,MAP2K2,KRAS,MAPK12,CTNNB1,RASA1
Telomerase Signaling	6.32E-01	6.8E-02	PIK3CA,RRAS2,MAP2K2,HSP90AB1,HDAC7,HSP90AA1,KRAS
Oncostatin M Signaling	6.19E-01	8.57E-02	RRAS2,MAP2K2,KRAS
Inhibition of Angiogenesis by TSP1	6.19E-01	7.69E-02	CD47,MAPK12,GUCY1B3
Interferon Signaling	6.19E-01	8.33E-02	IFNG,PTPN2,PIAS1
Remodeling of Epithelial Adherens Junctions	6.14E-01	7.46E-02	MET,NME1,CTNNB1,ACTN3,TUBB2B
Neurotrophin/TRK Signaling	6.14E-01	6.67E-02	PIK3CA,RRAS2,MAP2K2,KRAS,ATF2
Synaptic Long Term Potentiation	6.12E-01	6.2E-02	RRAS2,CAMK2D,MAP2K2,KRAS,PLCL1,RAP1A,GRINA,ATF2
1D-myo-inositol Hexakisphosphate Biosynthesis II (Mammalian)	6.11E-01	7.14E-02	INPP5F,ITPKA
D-myo-inositol (1,3,4)-trisphosphate Biosynthesis	6.11E-01	8E-02	INPP5F,ITPKA
DNA damage-induced 14-3-3σ Signaling	6.11E-01	9.52E-02	RAD17,ATR
Agrin Interactions at Neuromuscular Junction	5.98E-01	7.25E-02	PTK2,RRAS2,PAK6,KRAS,MAPK12
Aryl Hydrocarbon Receptor Signaling	5.85E-01	5.59E-02	ALDH1L2,HSP90AB1,RARA,NEDD8,TGFB2,HSP90AA1,ATR,ALDH9A1,SMARCA4
CCR5 Signaling in Macrophages	5.82E-01	5.26E-02	GNB5,GNG2,GNB1L,MAPK12,GNG7
Growth Hormone Signaling	5.82E-01	6.58E-02	PIK3CA,GHR,IGF1R,RPS6KA3,SOCS4
Arginine Biosynthesis IV	5.77E-01	4.17E-02	OAT
Superpathway of Serine and Glycine Biosynthesis I	5.77E-01	5.56E-02	UBAC2
Chondroitin and Dermatan Biosynthesis	5.77E-01	7.69E-02	CSGALNACT2
Glycine Cleavage Complex	5.77E-01	6.67E-02	AMT
UDP-N-acetyl-D-glucosamine Biosynthesis II	5.77E-01	5.88E-02	UAP1
Zymosterol Biosynthesis	5.77E-01	4.55E-02	CYP51A1
Phospholipase C Signaling	5.74E-01	5.38E-02	PLD3,GNB5,RPS6KA3,KRAS,RAP1A,GNG7,ATF2,RRAS2,MAP2K2,HDAC7,ZAP70,GNG2,MARCKS,GNB1L
UVB-Induced MAPK Signaling	5.65E-01	7.27E-02	MTOR,PIK3CA,RPS6KA3,MAPK12
IL-2 Signaling	5.65E-01	6.9E-02	PIK3CA,RRAS2,MAP2K2,KRAS
Integrin Signaling	5.59E-01	5.8E-02	PTK2,ARHGAP5,PIK3CA,RRAS2,CAPNS1,MAP2K2,PAK6,TSPAN2,KRAS,TSPAN4,RAP1A,ACTN3
G Beta Gamma Signaling	5.58E-01	5.13E-02	RRAS2,GNB5,KRAS,GNG2,GNB1L,GNG7
IL-3 Signaling	5.51E-01	6.76E-02	PIK3CA,RRAS2,MAP2K2,FOXO1,KRAS
PEDF Signaling	5.51E-01	6.41E-02	PIK3CA,RRAS2,KRAS,MAPK12,TCF12
BMP signaling pathway	5.36E-01	6.25E-02	RRAS2,MAP2K2,KRAS,MAPK12,ATF2
Thrombopoietin Signaling	5.3E-01	6.35E-02	PIK3CA,RRAS2,MAP2K2,KRAS
Role of CHK Proteins in Cell Cycle Checkpoint Control	5.3E-01	7.02E-02	RAD17,ATMIN,TLK1,ATR
Type I Diabetes Mellitus Signaling	5.3E-01	5.83E-02	IFNG,PRF1,HLA-A,MYD88,PIAS1,SOCS4,MAPK12
Notch Signaling	5.3E-01	6.98E-02	FURIN,RBPJ,JAG1
Epithelial Adherens Junction Signaling	5.22E-01	6.12E-02	MET,RRAS2,TGFB2,KRAS,TCF7L1,CTNNB1,RAP1A,ACTN3,TUBB2B
Prolactin Signaling	5.21E-01	6.25E-02	PIK3CA,RRAS2,MAP2K2,KRAS,SOCS4
Fc Epsilon RI Signaling	5.18E-01	5.98E-02	PIK3CA,RRAS2,MAP2K2,INPP5F,FCER1A,KRAS,MAPK12
Role of NANOG in Mammalian Embryonic Stem Cell Pluripotency	5.18E-01	6.14E-02	PIK3CA,RIF1,RRAS2,MAP2K2,KRAS,TCF7L1,CTNNB1
EGF Signaling	5.13E-01	6.45E-02	MTOR,PIK3CA,MAPK12,RASA1
Glioblastoma Multiforme Signaling	5.12E-01	5.49E-02	MTOR,PIK3CA,RRAS2,MAP2K2,FOXO1,IGF1R,KRAS,PLCL1,CTNNB1
GNRH Signaling	5.09E-01	5.33E-02	PTK2,RRAS2,CAMK2D,MAP2K2,PAK6,KRAS,MAPK12,ATF2
IL-4 Signaling	5.07E-01	6.33E-02	MTOR,PIK3CA,RRAS2,INPP5F,KRAS
Role of Tissue Factor in Cancer	5.07E-01	6.09E-02	MTOR,PIK3CA,ARRB2,RRAS2,RPS6KA3,KRAS,MAPK12
EIF2 Signaling	5.02E-01	5.5E-02	PIK3CA,RPL6,RPL4,RRAS2,MAP2K2,RPL32,RPL7L1,EIF3J,RPS15A,KRAS,EIF2AK3
Differential Regulation of Cytokine Production in Intestinal Epithelial Cells by IL-17A and IL-17F	4.94E-01	8.7E-02	IFNG,IL17A
Mitochondrial Dysfunction	4.93E-01	4.84E-02	COX17,FURIN,UCP2,PRDX5,ATP5A1,NDUFA12,NDUFA3,MAPK12,NDUFA7
Role of PKR in Interferon Induction and Antiviral Response	4.91E-01	6.52E-02	IFNG,TAB2,ATF2
Transcriptional Regulatory Network in Embryonic Stem Cells	4.91E-01	7.5E-02	RIF1,TCF7L1,SKIL
Systemic Lupus Erythematosus Signaling	4.89E-01	5.2E-02	PTPRC,MTOR,PRPF18,RNPC3,PIK3CA,RRAS2,IL1RN,HLA-A,CD72,PRPF4B,CREM,KRAS,SNRPD3
Histidine Degradation III	4.73E-01	5.56E-02	MTHFD2
Sphingomyelin Metabolism	4.73E-01	6.25E-02	SMPD3
Tumoricidal Function of Hepatic Natural Killer Cells	4.7E-01	8.33E-02	CASP6,PRF1
AMPK Signaling	4.69E-01	4.79E-02	KAT2B,MTOR,PIK3CA,PPM1B,CHRNB1,PPM1A,MAPK12,SMARCA4
ATM Signaling	4.67E-01	6.56E-02	SMC3,TLK1,MAPK12,ATF2
VDR/RXR Activation	4.55E-01	6.17E-02	CXCL10,IFNG,FOXO1,PPARD,TGFB2
ErbB4 Signaling	4.53E-01	5.97E-02	PIK3CA,RRAS2,MAP2K2,KRAS
IL-12 Signaling and Production in Macrophages	4.5E-01	5.13E-02	STAT4,ALOX15,IFNG,PIK3CA,MAP2K2,MYD88,TGFB2,MAPK12
Triacylglycerol Degradation	4.47E-01	6.25E-02	LPL,NDST2
Breast Cancer Regulation by Stathmin1	4.45E-01	5.31E-02	PIK3CA,RRAS2,CAMK2D,MAP2K2,GNB5,KRAS,TRPC5,GNG2,GNB1L,GNG7,TUBB2B
IL-6 Signaling	4.43E-01	5.65E-02	COL1A1,PIK3CA,RRAS2,MAP2K2,IL1RN,KRAS,MAPK12
Relaxin Signaling	4.41E-01	5E-02	PIK3CA,GNB5,GNG2,GNB1L,PDE4D,RAP1A,GNG7,GUCY1B3
Cell Cycle: G2/M DNA Damage Checkpoint Regulation	4.38E-01	6.25E-02	PRKDC,KAT2B,ATR
RhoA Signaling	4.34E-01	5.83E-02	PTK2,ARHGAP5,KTN1,SEPT7,IGF1R,RDX,ARHGAP12
p38 MAPK Signaling	4.34E-01	5.98E-02	IL1RN,DUSP10,TAB2,RPS6KA3,TGFB2,MAPK12,ATF2
Calcium Transport I	4.32E-01	7.69E-02	ATP2A2
Folate Transformations I	4.32E-01	3.12E-02	MTHFD2
Gap Junction Signaling	4.3E-01	5.11E-02	PIK3CA,RRAS2,MAP2K2,CSNK1G3,KRAS,PLCL1,CTNNB1,GUCY1B3,TUBB2B
Role of JAK1 and JAK3 in γc Cytokine Signaling	4.25E-01	5.97E-02	PIK3CA,RRAS2,KRAS,IL7
iNOS Signaling	4.22E-01	5.66E-02	IFNG,MYD88,MAPK12
Sertoli Cell-Sertoli Cell Junction Signaling	4.15E-01	5.13E-02	RRAS2,MAP2K2,KRAS,MAPK12,CTNNB1,GUCY1B3,ACTN3,TUBB2B,OCLN,ATF2
Activation of IRF by Cytosolic Pattern Recognition Receptors	4.12E-01	5.56E-02	TANK,IKBKAP,MAPK12,ATF2
IL-17A Signaling in Airway Cells	4.12E-01	5.56E-02	PIK3CA,MAP2K2,MAPK12,IL17A
Pyridoxal 5'-phosphate Salvage Pathway	4.12E-01	5.48E-02	CDK18,MAP2K2,PRPF4B,GRK6
IL-15 Production	4.05E-01	6.45E-02	PTK2,TXK
TGF-β Signaling	3.97E-01	5.62E-02	RRAS2,MAP2K2,TGFB2,KRAS,MAPK12
Ketolysis	3.97E-01	5.26E-02	HADHA
cAMP-mediated signaling	3.89E-01	5.36E-02	AKAP2/PALM2-AKAP2,CAMK2D,MAP2K2,MC1R,CXCR2,CREM,RGS14,PDE4D,RAP1A,PTGER4,AKAP11,ATF2
Non-Small Cell Lung Cancer Signaling	3.87E-01	5.06E-02	PIK3CA,RRAS2,MAP2K2,KRAS
Role of PI3K/AKT Signaling in the Pathogenesis of Influenza	3.87E-01	5.41E-02	KPNA3,IFNG,PIK3CA,MAP2K2
TNFR2 Signaling	3.85E-01	6.06E-02	TANK,BIRC3
Intrinsic Prothrombin Activation Pathway	3.85E-01	5.71E-02	COL1A1,SERPINC1
Superpathway of Cholesterol Biosynthesis	3.67E-01	2.33E-02	HADHA,CYP51A1
Sonic Hedgehog Signaling	3.67E-01	6.06E-02	DYRK1B,ARRB2
Ketogenesis	3.65E-01	4.76E-02	HADHA
Pentose Phosphate Pathway	3.65E-01	4.35E-02	PGD
Erythropoietin Signaling	3.64E-01	5.13E-02	PIK3CA,RRAS2,MAP2K2,KRAS
Mitotic Roles of Polo-Like Kinase	3.64E-01	5.71E-02	SMC3,HSP90AB1,CDC26,HSP90AA1
RANK Signaling in Osteoclasts	3.56E-01	5.26E-02	PIK3CA,MAP2K2,TAB2,MAPK12,BIRC3
IL-10 Signaling	3.53E-01	5.13E-02	CCR1,IL1RN,ARG2,MAPK12
Macropinocytosis Signaling	3.53E-01	5.26E-02	MET,PIK3CA,RRAS2,KRAS
Superpathway of Methionine Degradation	3.5E-01	3.12E-02	CDO1,MUT
iCOS-iCOSL Signaling in T Helper Cells	3.5E-01	4.88E-02	PTPRC,PIK3CA,CAMK2D,ZAP70,PLEKHA4,ICOSLG
Pancreatic Adenocarcinoma Signaling	3.5E-01	5E-02	PIK3CA,PLD3,MAP2K2,TGFB2,KRAS,MAPK12
T Helper Cell Differentiation	3.42E-01	5.56E-02	STAT4,IFNG,ICOSLG,IL17A
Hematopoiesis from Multipotent Stem Cells	3.38E-01	8.33E-02	IL7
Glutaryl-CoA Degradation	3.38E-01	4.17E-02	HADHA
Oleate Biosynthesis II (Animals)	3.38E-01	5.56E-02	UFSP2
Virus Entry via Endocytic Pathways	3.37E-01	5.05E-02	PIK3CA,RRAS2,ITSN1,HLA-A,KRAS
Regulation of eIF4 and p70S6K Signaling	3.35E-01	4.57E-02	MTOR,PIK3CA,RRAS2,MAP2K2,EIF3J,RPS15A,KRAS,MAPK12
CD27 Signaling in Lymphocytes	3.26E-01	5.26E-02	MAP2K2,IKBKAP,MAPK12
Amyloid Processing	3.26E-01	5.36E-02	CAPNS1,MARK1,MAPK12
B Cell Development	3.19E-01	6.06E-02	PTPRC,IL7
Semaphorin Signaling in Neurons	3.14E-01	5.77E-02	PTK2,MET,PAK6
mTOR Signaling	3.13E-01	4.74E-02	MTOR,RHEB,PIK3CA,PLD3,RRAS2,RPS6KA3,EIF3J,RPS15A,KRAS,GNB1L
Fatty Acid Activation	3.13E-01	5.26E-02	SLC27A2
Choline Biosynthesis III	3.13E-01	4.55E-02	PLD3
Cholesterol Biosynthesis I	3.13E-01	2.5E-02	CYP51A1
Bile Acid Biosynthesis, Neutral Pathway	3.13E-01	1.72E-02	SCP2
Cholesterol Biosynthesis II (via 24,25-dihydrolanosterol)	3.13E-01	2.5E-02	CYP51A1
Histamine Degradation	3.13E-01	3.45E-02	ALDH9A1
Cholesterol Biosynthesis III (via Desmosterol)	3.13E-01	2.5E-02	CYP51A1
Insulin Receptor Signaling	3.08E-01	4.93E-02	MTOR,PIK3CA,RRAS2,MAP2K2,FOXO1,INPP5F,KRAS
Circadian Rhythm Signaling	3.04E-01	5.41E-02	GRINA,ATF2
TWEAK Signaling	3.04E-01	5.26E-02	CASP6,BIRC3
Ethanol Degradation II	3.04E-01	4.65E-02	RDH14,ALDH9A1
NF-κB Activation by Viruses	3.02E-01	4.88E-02	PIK3CA,RRAS2,KRAS,IKBKAP
Leptin Signaling in Obesity	2.93E-01	4.82E-02	PIK3CA,MAP2K2,FOXO1,PLCL1
Mevalonate Pathway I	2.9E-01	3.57E-02	HADHA
Fatty Acid α-oxidation	2.9E-01	4.76E-02	ALDH9A1
IL-9 Signaling	2.9E-01	5E-02	PIK3CA,BCL3
Role of JAK2 in Hormone-like Cytokine Signaling	2.9E-01	5.56E-02	GHR,SOCS4
G-Protein Coupled Receptor Signaling	2.86E-01	4.76E-02	PIK3CA,CAMK2D,RRAS2,MC1R,MAP2K2,CXCR2,RGS14,KRAS,PDE4D,RASA1,RAP1A,PTGER4,ATF2
Dendritic Cell Maturation	2.83E-01	4.35E-02	STAT4,COL1A1,PIK3CA,HLA-A,MYD88,IL1RN,MAPK12,PLCL1,ATF2
Role of Cytokines in Mediating Communication between Immune Cells	2.81E-01	5.45E-02	IFNG,IL1RN,IL17A
Type II Diabetes Mellitus Signaling	2.8E-01	3.73E-02	MTOR,PIK3CA,SLC27A2,SOCS4,MAPK12,SMPD3
Coagulation System	2.77E-01	5.26E-02	SERPINC1,SERPIND1
IL-17A Signaling in Fibroblasts	2.77E-01	5E-02	MAPK12,IL17A
Stearate Biosynthesis I (Animals)	2.77E-01	4.08E-02	SLC27A2,DBT
Noradrenaline and Adrenaline Degradation	2.77E-01	3.85E-02	RDH14,ALDH9A1
HER-2 Signaling in Breast Cancer	2.75E-01	5E-02	PIK3CA,RRAS2,FOXO1,KRAS
VEGF Family Ligand-Receptor Interactions	2.75E-01	4.76E-02	PIK3CA,RRAS2,MAP2K2,KRAS
Phospholipases	2.71E-01	4.55E-02	CCR1,PLD3,PLCL1
Toll-like Receptor Signaling	2.71E-01	4.84E-02	MYD88,TAB2,MAPK12
nNOS Signaling in Skeletal Muscle Cells	2.7E-01	3.23E-02	SNTA1
Calcium Signaling	2.67E-01	4.25E-02	CAMK2D,HDAC7,CHRNB1,TRPC5,SLC8A1,ATP2A2,RAP1A,GRINA,ATF2
Amyotrophic Lateral Sclerosis Signaling	2.63E-01	4.27E-02	PIK3CA,CAPNS1,BIRC3,CACNA1A,GRINA
Glutamate Receptor Signaling	2.62E-01	4.35E-02	GNG2,GNG7,GRINA
Regulation of the Epithelial-Mesenchymal Transition Pathway	2.61E-01	4.71E-02	MET,PIK3CA,RRAS2,MAP2K2,TGFB2,RBPJ,KRAS,TCF7L1,JAG1
p70S6K Signaling	2.59E-01	4.65E-02	MTOR,PIK3CA,RRAS2,MAP2K2,KRAS,PLCL1
Dopamine-DARPP32 Feedback in cAMP Signaling	2.59E-01	4.37E-02	CSNK1G3,CREM,PLCL1,ATP2A2,GUCY1B3,CACNA1A,GRINA,ATF2
Role of Wnt/GSK-3β Signaling in the Pathogenesis of Influenza	2.58E-01	4.94E-02	IFNG,CSNK1G3,TCF7L1,CTNNB1
Antigen Presentation Pathway	2.53E-01	5E-02	IFNG,HLA-A
Atherosclerosis Signaling	2.53E-01	4.41E-02	COL1A1,ALOX15,IFNG,IL1RN,LPL,ALOX5
Death Receptor Signaling	2.52E-01	4.69E-02	TANK,CASP6,BIRC3
Extrinsic Prothrombin Activation Pathway	2.52E-01	5E-02	SERPINC1
Mismatch Repair in Eukaryotes	2.52E-01	4.17E-02	MSH2
Oxidative Ethanol Degradation III	2.52E-01	2.5E-02	ALDH9A1
Induction of Apoptosis by HIV1	2.43E-01	4.62E-02	IKBKAP,MAPK12,BIRC3
Ceramide Signaling	2.43E-01	4.49E-02	PIK3CA,RRAS2,KRAS,SMPD3
tRNA Charging	2.42E-01	2.47E-02	VARS,IARS
γ-linolenate Biosynthesis II (Animals)	2.35E-01	4.17E-02	SLC27A2
Mitochondrial L-carnitine Shuttle Pathway	2.35E-01	4.55E-02	SLC27A2
Putrescine Degradation III	2.35E-01	3.33E-02	ALDH9A1
B Cell Activating Factor Signaling	2.21E-01	4.44E-02	IKBKAP,MAPK12
Neuroprotective Role of THOP1 in Alzheimer's Disease	2.21E-01	3.7E-02	IFNG,HLA-A
Cardiomyocyte Differentiation via BMP Receptors	2.2E-01	5E-02	ATF2
Differential Regulation of Cytokine Production in Macrophages and T Helper Cells by IL-17A and IL-17F	2.2E-01	5.56E-02	IL17A
Tryptophan Degradation X (Mammalian, via Tryptamine)	2.2E-01	3.45E-02	ALDH9A1
Ethanol Degradation IV	2.2E-01	3.45E-02	ALDH9A1
Superpathway of Geranylgeranyldiphosphate Biosynthesis I (via Mevalonate)	2.2E-01	2.78E-02	HADHA
Endoplasmic Reticulum Stress Pathway	2.2E-01	5.56E-02	EIF2AK3
GADD45 Signaling	2.06E-01	4.55E-02	ATR
DNA Methylation and Transcriptional Repression Signaling	1.93E-01	4.35E-02	RBBP7
