# Supplementary material for: Gene-expression profiling of calves 6 and 9 months after inoculation with Mycobacterium avium subspecies paratuberculosis
Source: Vet Res. 2014 Oct 2;45(1):96. doi: 10.1186/s13567-014-0096-5 (PMC4198621; doi:10.1186/s13567-014-0096-5)
Supplement: Additional file 4 — Differentially expressed genes at 9 months after infection. Affymetrix probe ID, Symbol, Gene description. [file 13567_2014_96_MOESM4_ESM.xls]

## Sheet: Sheet0
Differentially expressed genes at 9 months after infection
Affymetrix ID	Symbol	Entrez Gene Name	Fold Change
Bt.1344.1.S1_at	ACO1	aconitase 1, soluble	1.043
Bt.16020.1.A1_at	ACVR1	activin A receptor, type I	1.047
Bt.23518.1.S1_at	ADD1	adducin 1 (alpha)	-1.018
Bt.3053.1.A1_at	ADNP	activity-dependent neuroprotector homeobox	-1.010
Bt.1541.1.S1_at	AGPAT1	1-acylglycerol-3-phosphate O-acyltransferase 1	1.105
Bt.12322.1.S1_at	AHCY	adenosylhomocysteinase	1.185
Bt.15900.1.A1_at	AHCYL2	adenosylhomocysteinase-like 2	1.169
Bt.13116.1.S1_at	ALDH3A1	aldehyde dehydrogenase 3 family, member A1	1.228
Bt.26523.1.A1_at	ALMS1	Alstrom syndrome 1	-1.167
Bt.6775.1.S1_at	ANXA3	annexin A3	1.183
Bt.27322.2.A1_at	AP1AR	adaptor-related protein complex 1 associated regulatory protein	-1.111
Bt.23487.1.S1_at	APOBR	apolipoprotein B receptor	-1.280
Bt.9900.1.S1_at	APPBP2	amyloid beta precursor protein (cytoplasmic tail) binding protein 2	-1.064
Bt.21775.1.S1_at	ARHGEF1	Rho guanine nucleotide exchange factor (GEF) 1	-1.083
Bt.26057.1.A1_at	ARL3	ADP-ribosylation factor-like 3	1.128
Bt.16276.1.A1_at	ARSK	arylsulfatase family, member K	1.069
Bt.16229.1.S1_at	ASH2L	ash2 (absent, small, or homeotic)-like (Drosophila)	-1.052
Bt.6860.3.S1_at	ATF1	activating transcription factor 1	1.102
Bt.22999.1.S1_at	ATF6B	activating transcription factor 6 beta	1.021
Bt.20136.2.S1_at	ATG2A	autophagy related 2A	-1.204
Bt.13730.1.A1_at	ATG4A	autophagy related 4A, cysteine peptidase	1.047
Bt.1679.1.S1_at	ATIC	5-aminoimidazole-4-carboxamide ribonucleotide formyltransferase/IMP cyclohydrolase	1.159
Bt.16296.1.A1_at	ATP2A2	ATPase, Ca++ transporting, cardiac muscle, slow twitch 2	-1.265
Bt.7537.1.S1_at	AUTS2	autism susceptibility candidate 2	-1.083
Bt.1166.1.S1_at	BABAM1	BRISC and BRCA1 A complex member 1	1.113
Bt.9265.1.A1_at	BATF	basic leucine zipper transcription factor, ATF-like	-1.175
Bt.26038.1.A1_at	BAX	BCL2-associated X protein	-1.057
Bt.4580.1.A1_at	BAZ1B	bromodomain adjacent to zinc finger domain, 1B	-1.214
Bt.11290.2.S1_at	BCDIN3D	BCDIN3 domain containing	1.075
Bt.25570.1.S1_at	BPIFC	BPI fold containing family C	1.073
Bt.27040.1.A1_at	BTBD7	BTB (POZ) domain containing 7	1.116
Bt.17298.1.S1_at	C2orf43	chromosome 2 open reading frame 43	1.334
Bt.21942.1.S1_at	C9orf69	chromosome 9 open reading frame 69	1.194
Bt.26044.1.A1_at	CASP8AP2	caspase 8 associated protein 2	1.248
Bt.21940.1.S1_at	CCDC137	coiled-coil domain containing 137	-1.184
Bt.14087.1.A1_at	CCL3	chemokine (C-C motif) ligand 3	-1.027
Bt.12241.1.S1_at	CCR7	chemokine (C-C motif) receptor 7	1.074
Bt.4497.1.S1_at	CD5	CD5 molecule	-1.158
Bt.14005.1.S1_at	CD53	CD53 molecule	1.076
Bt.7907.1.S1_at	CDK10	cyclin-dependent kinase 10	-1.077
Bt.21933.1.A1_at	CDK13	cyclin-dependent kinase 13	-1.217
Bt.3262.1.A1_at	CDK5RAP1	CDK5 regulatory subunit associated protein 1	1.221
Bt.8912.1.A1_at	CELF1	CUGBP, Elav-like family member 1	-1.254
Bt.11099.1.A1_at	CHD9	chromodomain helicase DNA binding protein 9	-1.065
Bt.5624.1.S1_at	CHMP2A	charged multivesicular body protein 2A	1.081
Bt.12404.1.S1_at	CLPTM1L	CLPTM1-like	1.124
Bt.18059.1.S1_at	CLYBL	citrate lyase beta like	1.045
Bt.19628.1.A1_at	CLYBL	citrate lyase beta like	1.102
Bt.10479.3.S1_at	CMTM3	CKLF-like MARVEL transmembrane domain containing 3	-1.215
Bt.21931.1.S1_at	CMTM7	CKLF-like MARVEL transmembrane domain containing 7	1.058
Bt.11256.1.S1_at	CNOT1	CCR4-NOT transcription complex, subunit 1	-1.214
Bt.29833.1.S1_at	CNR1	cannabinoid receptor 1 (brain)	1.052
Bt.8642.1.S1_at	COBLL1	cordon-bleu WH2 repeat protein-like 1	-1.047
Bt.19098.1.A1_s_at	COLGALT2	collagen beta(1-O)galactosyltransferase 2	1.041
Bt.11272.1.S1_at	COLQ	collagen-like tail subunit (single strand of homotrimer) of asymmetric acetylcholinesterase	-1.060
Bt.20226.1.A1_at	CRIM1	cysteine rich transmembrane BMP regulator 1 (chordin-like)	1.212
Bt.21493.2.S1_at	CSE1L	CSE1 chromosome segregation 1-like (yeast)	1.038
Bt.24884.2.S1_at	CSF2RA	colony stimulating factor 2 receptor, alpha, low-affinity (granulocyte-macrophage)	1.132
Bt.15770.1.S1_at	CSRP2BP	CSRP2 binding protein	-1.027
Bt.13933.1.S1_at	CTDP1	CTD (carboxy-terminal domain, RNA polymerase II, polypeptide A) phosphatase, subunit 1	-1.019
Bt.1000.1.S1_at	CUL7	cullin 7	-1.123
Bt.2903.1.S1_at	CXADR	coxsackie virus and adenovirus receptor	1.181
Bt.26575.2.A1_at	CXCR5	chemokine (C-X-C motif) receptor 5	-1.248
Bt.13445.1.S1_at	CYB5B	cytochrome b5 type B (outer mitochondrial membrane)	1.330
Bt.18137.1.A1_at	CYFIP1	cytoplasmic FMR1 interacting protein 1	1.214
Bt.12255.1.A1_at	CYP2C18	cytochrome P450, family 2, subfamily C, polypeptide 18	1.045
Bt.3200.1.S1_at	DCXR	dicarbonyl/L-xylulose reductase	1.064
Bt.12357.1.S1_at	DDX6	DEAD (Asp-Glu-Ala-Asp) box helicase 6	-1.040
Bt.8070.1.S1_at	DGKA	diacylglycerol kinase, alpha 80kDa	1.003
Bt.26727.1.S1_at	DHDDS	dehydrodolichyl diphosphate synthase	1.195
Bt.1258.1.S1_at	DHX8	DEAH (Asp-Glu-Ala-His) box polypeptide 8	1.167
Bt.2418.1.S1_at	DIP2C	DIP2 disco-interacting protein 2 homolog C (Drosophila)	1.046
Bt.12081.1.S1_at	DNMBP	dynamin binding protein	1.013
Bt.6041.1.S1_at	DST	dystonin	-1.253
Bt.21578.1.S1_at	DUSP23	dual specificity phosphatase 23	1.080
Bt.25792.1.S1_at	EDC4	enhancer of mRNA decapping 4	1.003
Bt.18837.1.S1_at	ENPP5	ectonucleotide pyrophosphatase/phosphodiesterase 5 (putative)	1.038
Bt.680.2.A1_at	EPC1	enhancer of polycomb homolog 1 (Drosophila)	1.430
Bt.23354.1.S1_at	EPHX1	epoxide hydrolase 1, microsomal (xenobiotic)	1.318
Bt.4215.1.S1_at	ERCC2	excision repair cross-complementing rodent repair deficiency, complementation group 2	1.049
Bt.7902.1.A1_at	ERLIN2	ER lipid raft associated 2	1.027
Bt.26113.1.A1_at	EXOC3L1	exocyst complex component 3-like 1	-1.258
Bt.17764.1.A1_at	FAM193A	family with sequence similarity 193, member A	-1.182
Bt.16186.1.A1_at	FANCL	Fanconi anemia, complementation group L	1.118
Bt.5152.1.S1_at	FECH	ferrochelatase	1.064
Bt.23853.1.S1_at	FES	feline sarcoma oncogene	-1.044
Bt.6823.1.S1_at	FGD3	FYVE, RhoGEF and PH domain containing 3	-1.065
Bt.6154.1.S1_at	FHL3	four and a half LIM domains 3	-1.121
Bt.21011.2.S1_at	FPGS	folylpolyglutamate synthase	1.109
Bt.405.1.S1_at	FST	follistatin	-1.006
Bt.3054.1.S1_at	FUBP1	far upstream element (FUSE) binding protein 1	1.029
Bt.3211.1.S1_at	GABARAPL1	GABA(A) receptor-associated protein like 1	-1.020
Bt.28626.2.S1_at	GCFC2	GC-rich sequence DNA-binding factor 2	1.218
Bt.9595.1.S1_at	Gkn3	gastrokine 3	1.060
Bt.13408.1.S1_at	GOLGB1	golgin B1	-1.166
Bt.1566.1.S1_at	GORASP2	golgi reassembly stacking protein 2, 55kDa	1.080
Bt.24598.1.A1_at	GPATCH11	G patch domain containing 11	1.134
Bt.27311.1.A1_at	GPR173	G protein-coupled receptor 173	-1.268
Bt.2949.1.S1_at	GRB7	growth factor receptor-bound protein 7	1.111
Bt.5304.1.S1_at	GSTM3	glutathione S-transferase mu 3 (brain)	-1.633
Bt.3753.1.S1_at	HECTD4	HECT domain containing E3 ubiquitin protein ligase 4	-1.206
Bt.24694.1.A1_at	HEG1	heart development protein with EGF-like domains 1	1.158
Bt.29815.1.A1_at	HLA-A	major histocompatibility complex, class I, A	-1.154
Bt.4762.1.S1_at	HLA-A	major histocompatibility complex, class I, A	-2.427
Bt.21801.1.S1_at	HNRNPL	heterogeneous nuclear ribonucleoprotein L	-1.050
Bt.14181.1.A1_at	HSPB1	heat shock 27kDa protein 1	-1.033
Bt.18234.1.S1_at	IGSF6	immunoglobulin superfamily, member 6	1.344
Bt.18234.2.A1_at	IGSF6	immunoglobulin superfamily, member 6	1.052
Bt.21868.2.S1_at	IGSF6	immunoglobulin superfamily, member 6	1.190
Bt.24531.1.S1_at	IL4R	interleukin 4 receptor	-1.137
Bt.28326.1.S1_at	INTS10	integrator complex subunit 10	-1.007
Bt.24555.1.S1_at	JARID2	jumonji, AT rich interactive domain 2	-1.018
Bt.22223.2.S1_at	JOSD1	Josephin domain containing 1	1.127
Bt.1661.1.S1_at	KHNYN	KH and NYN domain containing	-1.056
Bt.16517.1.A1_at	KNOP1	lysine-rich nucleolar protein 1	1.050
Bt.16517.2.S1_at	KNOP1	lysine-rich nucleolar protein 1	1.108
Bt.3005.1.S1_at	LDHB	lactate dehydrogenase B	1.063
Bt.6527.1.S1_at	LEF1	lymphoid enhancer-binding factor 1	1.023
Bt.26572.1.S1_at	LEPREL1	leprecan-like 1	1.064
Bt.13268.2.S1_at	LMBR1	limb development membrane protein 1	1.014
Bt.20232.1.S1_at	LOC687796	hypothetical protein LOC687796	-1.095
Bt.10704.1.S1_at	LPPR2	lipid phosphate phosphatase-related protein type 2	-1.176
Bt.4370.2.S1_at	LRRC41	leucine rich repeat containing 41	-1.011
Bt.26209.1.A1_at	LSMEM2	leucine-rich single-pass membrane protein 2	1.200
Bt.20191.1.S1_at	LUC7L2	LUC7-like 2 (S. cerevisiae)	-1.121
Bt.1953.1.S1_at	MAP1A	microtubule-associated protein 1A	1.151
Bt.7039.2.S1_at	MAP2K2	mitogen-activated protein kinase kinase 2	1.230
Bt.8904.1.S1_at	MAP2K5	mitogen-activated protein kinase kinase 5	1.017
Bt.18862.1.S1_at	MARCH9	membrane-associated ring finger (C3HC4) 9	-1.101
Bt.13375.1.S1_at	MAT1A	methionine adenosyltransferase I, alpha	-1.102
Bt.5923.1.S1_a_at	MBD6	methyl-CpG binding domain protein 6	-1.137
Bt.24594.3.A1_at	ME3	malic enzyme 3, NADP(+)-dependent, mitochondrial	-1.219
Bt.11042.1.A1_at	MED13	mediator complex subunit 13	-1.298
Bt.24015.1.A1_at	MEF2D	myocyte enhancer factor 2D	1.089
Bt.26871.1.S1_at	MEN1	multiple endocrine neoplasia I	-1.034
Bt.9361.1.S1_at	MFHAS1	malignant fibrous histiocytoma amplified sequence 1	-1.106
Bt.22579.1.S1_at	MICU1	mitochondrial calcium uptake 1	1.084
Bt.5496.2.S1_at	MMAA	methylmalonic aciduria (cobalamin deficiency) cblA type	1.196
Bt.2940.2.S1_at	MNAT1	MNAT CDK-activating kinase assembly factor 1	1.178
Bt.9159.1.S1_at	MOB3A	MOB kinase activator 3A	-1.030
Bt.26472.1.A1_at	MOS	v-mos Moloney murine sarcoma viral oncogene homolog	1.063
Bt.3788.1.S1_at	MPRIP	myosin phosphatase Rho interacting protein	-1.033
Bt.25874.1.S1_at	MST1	macrophage stimulating 1 (hepatocyte growth factor-like)	1.052
Bt.15922.1.S1_at	MTMR3	myotubularin related protein 3	-1.124
Bt.20431.2.S1_at	MXI1	MAX interactor 1, dimerization protein	1.049
Bt.20431.3.S1_at	MXI1	MAX interactor 1, dimerization protein	1.152
Bt.16647.2.A1_at	NBEAL1	neurobeachin-like 1	1.440
Bt.5723.1.S1_at	NDUFA11	NADH dehydrogenase (ubiquinone) 1 alpha subcomplex, 11, 14.7kDa	1.106
Bt.16623.1.A1_at	NFAT5	nuclear factor of activated T-cells 5, tonicity-responsive	1.142
Bt.1998.1.S1_at	NGFRAP1	nerve growth factor receptor (TNFRSF16) associated protein 1	-1.173
Bt.22053.1.S1_at	NRBP2	nuclear receptor binding protein 2	-1.191
Bt.27331.1.S1_at	NREP	neuronal regeneration related protein	1.202
Bt.27974.1.S1_at	Nrg1	neuregulin 1	1.004
Bt.11047.1.S1_at	NSD1	nuclear receptor binding SET domain protein 1	-1.086
Bt.28604.2.S1_a_at	NSUN6	NOP2/Sun domain family, member 6	1.061
Bt.12217.2.S1_at	NTRK2	neurotrophic tyrosine kinase, receptor, type 2	-1.104
Bt.29223.1.A1_at	NUDCD1	NudC domain containing 1	-1.072
Bt.560.1.S1_at	NXPH2	neurexophilin 2	1.066
Bt.17609.1.A1_at	OGDHL	oxoglutarate dehydrogenase-like	1.044
Bt.20749.1.A1_at	OOEP	oocyte expressed protein	-1.028
Bt.17777.2.S1_at	OPTN	optineurin	1.048
Bt.27953.1.S1_at	OSBPL8	oxysterol binding protein-like 8	1.348
Bt.4896.1.S1_at	PA2G4	proliferation-associated 2G4, 38kDa	-1.077
Bt.17499.1.A1_at	PCSK6	proprotein convertase subtilisin/kexin type 6	1.074
Bt.23128.2.A1_at	PDIA4	protein disulfide isomerase family A, member 4	-1.057
Bt.6804.1.S1_at	PDIA5	protein disulfide isomerase family A, member 5	1.170
Bt.4839.1.S1_at	PEBP1	phosphatidylethanolamine binding protein 1	1.109
Bt.18174.1.A1_at	PER3	period circadian clock 3	1.182
Bt.20423.1.S1_at	PHC1	polyhomeotic homolog 1 (Drosophila)	-1.041
Bt.9479.2.S1_at	PHF11	PHD finger protein 11	1.002
Bt.21176.1.S1_at	PHF13	PHD finger protein 13	-1.315
Bt.447.1.S1_at	PIK3CA	phosphatidylinositol-4,5-bisphosphate 3-kinase, catalytic subunit alpha	1.174
Bt.18945.1.A1_at	PLEKHG1	pleckstrin homology domain containing, family G (with RhoGef domain) member 1	-1.068
Bt.7484.1.S1_at	PLEKHG2	pleckstrin homology domain containing, family G (with RhoGef domain) member 2	1.018
Bt.3314.1.S1_at	PLEKHM2	pleckstrin homology domain containing, family M (with RUN domain) member 2	-1.087
Bt.21013.1.S1_at	PLK3	polo-like kinase 3	-1.119
Bt.26968.1.S1_at	PLXNC1	plexin C1	-1.126
Bt.10030.2.S1_a_at	PMEPA1	prostate transmembrane protein, androgen induced 1	1.308
Bt.13991.3.S1_at	PNRC1	proline-rich nuclear receptor coactivator 1	1.228
Bt.4206.1.S1_at	POLA2	polymerase (DNA directed), alpha 2, accessory subunit	-1.088
Bt.27184.1.S1_at	PPIP5K1	diphosphoinositol pentakisphosphate kinase 1	1.025
Bt.15845.1.S1_at	PPP4R1	protein phosphatase 4, regulatory subunit 1	-1.115
Bt.1823.1.S1_at	PRDX1	peroxiredoxin 1	1.095
Bt.21189.1.S1_at	PRKD2	protein kinase D2	-1.098
Bt.980.1.A1_at	PRRC2A	proline-rich coiled-coil 2A	-1.134
Bt.15865.1.S1_at	PSMB8	proteasome (prosome, macropain) subunit, beta type, 8	1.100
Bt.9308.1.S1_at	PTPRCAP	protein tyrosine phosphatase, receptor type, C-associated protein	-1.042
Bt.21909.1.S1_at	PXMP4	peroxisomal membrane protein 4, 24kDa	1.054
Bt.5377.1.S1_at	RAB34	RAB34, member RAS oncogene family	1.080
Bt.21387.1.S1_at	RAB5B	RAB5B, member RAS oncogene family	1.063
Bt.8730.1.S1_at	RAPGEF2	Rap guanine nucleotide exchange factor (GEF) 2	-1.010
Bt.27798.1.A1_at	RBM5	RNA binding motif protein 5	1.424
Bt.20957.1.A1_at	RHOBTB2	Rho-related BTB domain containing 2	-1.214
Bt.17473.2.S1_at	RPE	ribulose-5-phosphate-3-epimerase	1.145
Bt.23339.1.S2_at	RPL15	ribosomal protein L15	1.130
Bt.24490.1.A1_at	RPP38	ribonuclease P/MRP 38kDa subunit	1.000
Bt.24490.2.S1_at	RPP38	ribonuclease P/MRP 38kDa subunit	1.017
Bt.1269.1.S1_a_at	RPS12	ribosomal protein S12	1.064
Bt.21268.1.S1_at	RPS6KB1	ribosomal protein S6 kinase, 70kDa, polypeptide 1	1.142
Bt.21667.1.S1_at	RPUSD2	RNA pseudouridylate synthase domain containing 2	1.051
Bt.29418.1.A1_at	RSAD1	radical S-adenosyl methionine domain containing 1	1.043
Bt.3750.1.S1_at	S100A11	S100 calcium binding protein A11	1.176
Bt.26265.1.A1_at	S1PR1	sphingosine-1-phosphate receptor 1	1.180
Bt.22766.1.S1_at	SART3	squamous cell carcinoma antigen recognized by T cells 3	-1.042
Bt.25320.1.S1_at	SCRN3	secernin 3	-1.009
Bt.13170.1.S1_at	SDHC	succinate dehydrogenase complex, subunit C, integral membrane protein, 15kDa	1.103
Bt.19928.1.S1_at	SETD2	SET domain containing 2	-1.086
Bt.24908.1.A1_at	SETD2	SET domain containing 2	1.024
Bt.9486.1.S1_at	SETD5	SET domain containing 5	-1.165
Bt.1314.1.A1_at	SFSWAP	splicing factor, suppressor of white-apricot homolog (Drosophila)	-1.088
Bt.21272.1.S1_at	SH3GLB1	SH3-domain GRB2-like endophilin B1	1.041
Bt.7030.1.S1_at	SIN3B	SIN3 transcription regulator family member B	1.052
Bt.20243.2.S1_at	Slc25a26	solute carrier family 25 (mitochondrial carrier, phosphate carrier), member 26	1.126
Bt.4880.1.S1_at	SLC25A3	solute carrier family 25 (mitochondrial carrier; phosphate carrier), member 3	1.123
Bt.21770.1.S1_at	SLC29A1	solute carrier family 29 (equilibrative nucleoside transporter), member 1	1.057
Bt.16633.1.S1_at	SLC38A1	solute carrier family 38, member 1	1.141
Bt.29773.1.A1_at	SLC9A3	solute carrier family 9, subfamily A (NHE3, cation proton antiporter 3), member 3	1.012
Bt.20386.1.S1_at	SMG7	SMG7 nonsense mediated mRNA decay factor	-1.049
Bt.7562.1.S1_at	SMPD4	sphingomyelin phosphodiesterase 4, neutral membrane (neutral sphingomyelinase-3)	-1.101
Bt.8562.1.S1_at	SNAPC3	small nuclear RNA activating complex, polypeptide 3, 50kDa	1.211
Bt.12770.1.A1_at	SNCA	synuclein, alpha (non A4 component of amyloid precursor)	-1.069
Bt.18605.1.A1_at	SOS2	son of sevenless homolog 2 (Drosophila)	1.105
Bt.27264.1.A1_at	SPDEF	SAM pointed domain containing ETS transcription factor	-1.150
Bt.25416.1.A1_at	SSH1	slingshot protein phosphatase 1	1.078
Bt.464.1.S1_at	SSTR2	somatostatin receptor 2	1.047
Bt.16402.1.A1_at	STAT4	signal transducer and activator of transcription 4	1.078
Bt.8712.1.S1_at	STIM1	stromal interaction molecule 1	-1.059
Bt.18793.2.S1_at	SVOP	SV2 related protein homolog (rat)	-1.179
Bt.21611.1.S1_at	SYT9	synaptotagmin IX	1.061
Bt.27699.1.A1_at	TBL1X	transducin (beta)-like 1X-linked	-1.029
Bt.12444.1.A1_at	TEX261	testis expressed 261	-1.229
Bt.22179.2.S1_at	THEMIS2	thymocyte selection associated family member 2	1.359
Bt.25892.1.A1_at	TIA1	TIA1 cytotoxic granule-associated RNA binding protein	1.195
Bt.20888.1.S1_at	TMEM232	transmembrane protein 232	-2.867
Bt.6386.1.A1_at	TMEM79	transmembrane protein 79	1.031
Bt.21098.3.S1_at	TMLHE	trimethyllysine hydroxylase, epsilon	1.308
Bt.27361.1.A1_at	TNFRSF6B	tumor necrosis factor receptor superfamily, member 6b, decoy	1.021
Bt.20790.1.S1_at	TNFSF10	tumor necrosis factor (ligand) superfamily, member 10	-1.047
Bt.23315.1.S1_a_at	TNK2	tyrosine kinase, non-receptor, 2	-1.094
Bt.19479.1.A1_at	TNRC6C	trinucleotide repeat containing 6C	-1.067
Bt.27406.1.A1_a_at	TNRC6C	trinucleotide repeat containing 6C	-1.044
Bt.4688.1.S1_a_at	TPCN1	two pore segment channel 1	-1.041
Bt.16469.3.S1_at	TRABD	TraB domain containing	1.197
Bt.27002.1.S1_at	TRIM11	tripartite motif containing 11	-1.122
Bt.2883.1.A1_at	TRIM32	tripartite motif containing 32	-1.130
Bt.22355.1.S1_at	TRIM41	tripartite motif containing 41	-1.050
Bt.27357.2.A1_at	Trpc2	transient receptor potential cation channel, subfamily C, member 2	1.148
Bt.6660.3.A1_at	TTC37	tetratricopeptide repeat domain 37	1.447
Bt.12907.2.S1_a_at	TTYH3	tweety family member 3	-1.018
Bt.16816.1.S1_at	UBAP2L	ubiquitin associated protein 2-like	-1.017
Bt.8582.1.S1_at	UBN1	ubinuclein 1	-1.221
Bt.28287.1.S1_at	UNC93A	unc-93 homolog A (C. elegans)	1.061
Bt.265.1.S1_at	UQCRFS1	ubiquinol-cytochrome c reductase, Rieske iron-sulfur polypeptide 1	1.175
Bt.6244.1.S1_at	USP20	ubiquitin specific peptidase 20	-1.057
Bt.13886.2.S1_at	USP34	ubiquitin specific peptidase 34	-1.206
Bt.6576.1.S1_at	UTRN	utrophin	-1.131
Bt.4099.1.S1_at	VDAC2	voltage-dependent anion channel 2	1.088
Bt.24807.1.S1_at	VPS13D	vacuolar protein sorting 13 homolog D (S. cerevisiae)	-1.216
Bt.10183.2.S1_at	VTI1A	vesicle transport through interaction with t-SNAREs 1A	1.085
Bt.7715.1.S1_at	WDR6	WD repeat domain 6	-1.035
Bt.2135.1.S1_at	WDR81	WD repeat domain 81	-1.070
Bt.9348.1.S1_at	WDYHV1	WDYHV motif containing 1	1.145
Bt.5013.2.A1_at	WNK1	WNK lysine deficient protein kinase 1	-1.150
Bt.16903.1.A1_at	XAB2	XPA binding protein 2	-1.086
Bt.26825.1.A1_at	XRN2	5'-3' exoribonuclease 2	1.167
Bt.4035.1.S1_at	YWHAE	tyrosine 3-monooxygenase/tryptophan 5-monooxygenase activation protein, epsilon polypeptide	1.237
Bt.1718.2.A1_at	YY1	YY1 transcription factor	-1.332
Bt.25188.1.A1_at	ZBTB33	zinc finger and BTB domain containing 33	1.419
Bt.26199.1.S1_at	ZDHHC5	zinc finger, DHHC-type containing 5	-1.040
Bt.23760.1.A1_at	ZMYM1	zinc finger, MYM-type 1	1.033
Bt.21669.1.A1_at	ZNF274	zinc finger protein 274	1.130
Bt.21669.2.S1_at	ZNF274	zinc finger protein 274	1.240
Bt.2964.2.S1_at	ZNF330	zinc finger protein 330	1.119
Bt.26862.1.S1_at	ZNF408	zinc finger protein 408	-1.252
Bt.10196.2.S1_at	CB531797	Accession CB531797	-1.035
Bt.11023.1.S1_at	MTHFD2	Methylenetetrahydrofolate dehydrogenase (NADP+ dependent) 2, methenyltetrahydrofolate cyclohydrolase	1.052
Bt.11180.1.A1_a_at	CK847857	Accession CK847857	1.013
Bt.11500.1.A1_at	GTF2B	general transcription factor IIB	-1.132
Bt.11668.1.S1_at	LIMD2	LIM domain containing 2	-1.098
Bt.11702.1.A1_at	CB419034	Accession CB419034	1.073
Bt.12220.1.S1_a_at	SNN	stannin	1.098
Bt.12347.1.S1_at	SNX10	sorting nexin 10	-1.033
Bt.12443.1.S1_at	TXNL1	Thioredoxin-like 1	-1.062
Bt.12706.1.A1_at	TOR3A	torsin family 3, member A	-1.012
Bt.13429.1.S1_at	CK727630	Accession CK727630	1.013
Bt.13533.1.S1_at	LOC785570	Similar to Uncharacterized protein KIAA1033	1.113
Bt.13622.1.A1_at	SPON1	Spondin 1, extracellular matrix protein	1.161
Bt.13707.1.A1_at	IFNAR2	interferon (alpha, beta and omega) receptor 2	-1.331
Bt.14006.1.A1_at	CDC37L1	Cell division cycle 37 homolog (S. cerevisiae)-like 1	-1.034
Bt.14234.1.A1_at	FICD	FIC domain containing	1.143
Bt.14734.1.S1_at	ERBB2IP	erbb2 interacting protein	1.041
Bt.15441.1.A1_at	BLZF1	basic leucine zipper nuclear factor 1	1.064
Bt.15671.1.S1_at	SAMSN1	SAM domain, SH3 domain and nuclear localization signals 1	-1.185
Bt.15780.1.S1_at	RSBN1	round spermatid basic protein 1	-1.215
Bt.15861.1.S1_at	LRRC36	leucine rich repeat containing 36	-1.036
Bt.15940.1.A1_at	UBE2J1	Ubiquitin-conjugating enzyme E2, J1 (UBC6 homolog, yeast)	1.071
Bt.16063.1.A1_at	FMNL3	formin-like 3	1.043
Bt.16107.1.S1_at	RASGEF1B	RasGEF domain family, member 1B	-1.086
Bt.16259.1.A1_at	CCNYL1	Cyclin Y-like 1	-1.095
Bt.16273.2.A1_at	PAPOLG	Poly(A) polymerase gamma	-1.159
Bt.16284.1.A1_at	CK775447	Accession CK775447	1.035
Bt.16381.1.S1_at	FICD	FIC domain containing	-1.178
Bt.16525.1.A1_at	TIMELESS	Timeless homolog (Drosophila)	-1.112
Bt.16629.1.A1_at	CK959306	Accession CK959306	-1.055
Bt.16724.1.A1_at	RND3	Rho family GTPase 3	-1.124
Bt.16773.1.A1_at	PARP11	poly (ADP-ribose) polymerase family, member 11	-1.132
Bt.17013.1.A1_at	MSC	musculin (activated B-cell factor-1)	1.260
Bt.17286.1.A1_at	IFRD1	interferon-related developmental regulator 1	1.060
Bt.17443.1.A1_at	SEC22B	SEC22 vesicle trafficking protein homolog B (S. cerevisiae)	1.181
Bt.17726.1.A1_at	RASA2	RAS p21 protein activator 2	1.083
Bt.17760.1.A1_at	CB539007	Accession CB539007	1.151
Bt.17965.1.A1_at	IL1R1	interleukin 1 receptor, type I	1.168
Bt.18033.1.A1_at	FBRS	Fibrosin	1.093
Bt.18092.1.A1_at	CK957113	Accession CK957113	1.174
Bt.18250.1.A1_at	CF766597	Accession CF766597	1.107
Bt.1852.1.S1_at	MESDC1	mesoderm development candidate 1	-1.167
Bt.18536.1.A1_at	IER5	immediate early response 5	1.030
Bt.18738.1.A1_at	TXNL1	Thioredoxin-like 1	1.144
Bt.18824.1.A1_at	RRAS2	Related RAS viral (r-ras) oncogene homolog 2	-1.064
Bt.18975.1.A1_at	ARHGAP5	Rho GTPase activating protein 5	1.053
Bt.19100.3.A1_at	TBC1D24	TBC1 domain family, member 24	1.002
Bt.19127.2.S1_at	TBC1D9	TBC1 domain family, member 9 (with GRAM domain)	1.169
Bt.19198.1.A1_at	SLAMF7	SLAM family member 7	-1.018
Bt.19199.1.A1_at	CK982569	Accession CK982569	1.094
Bt.19210.1.S1_at	RASSF2	Ras association (RalGDS/AF-6) domain family member 2	1.158
Bt.19423.1.S1_at	NYREN18	NEDD8 ultimate buster-1	-1.139
Bt.19451.1.A1_at	NAT12	N-acetyltransferase 12 (GCN5-related, putative)	1.038
Bt.19621.1.A1_at	CDR2	cerebellar degeneration-related protein 2, 62kDa	-1.025
Bt.19626.1.A1_at	TBC1D2B	TBC1 domain family, member 2B	1.249
Bt.19779.1.A1_at	CB429913	Accession CB429913	1.089
Bt.1978.5.S1_at	CB456579	Accession CB456579	1.453
Bt.20501.1.S1_at	SGK1	serum/glucocorticoid regulated kinase 1	1.055
Bt.20506.2.S1_at	MGC128424	hypothetical protein MGC128424	1.416
Bt.20661.1.A1_at	SNX11	sorting nexin 11	1.258
Bt.20709.1.A1_at	VPS39	vacuolar protein sorting 39 homolog (S. cerevisiae)	-1.237
Bt.20745.1.A1_at	TMEM2	Transmembrane protein 2	1.390
Bt.20775.1.S1_at	HCK	hemopoietic cell kinase	1.007
Bt.20823.1.A1_at	HEXIM1	Hexamethylene bis-acetamide inducible 1	-1.102
Bt.21067.1.S1_at	NFYA	Nuclear transcription factor Y, alpha	-1.195
Bt.21373.2.A1_at	CRKRS	Cdc2-related kinase, arginine/serine-rich	1.026
Bt.21461.1.S1_at	PPP1CC	protein phosphatase 1, catalytic subunit, gamma isoform	-1.468
Bt.21543.1.S1_at	CB466106	Accession CB466106	-1.116
Bt.21923.1.A1_at	BM258790	Accession BM258790	1.048
Bt.22014.1.S1_at	DPH3	DPH3, KTI11 homolog (S. cerevisiae)	-1.002
Bt.22162.1.S1_at	RGMB	RGM domain family, member B	-1.159
Bt.22233.1.A1_at	ATP1A1	ATPase, Na+/K+ transporting, alpha 1 polypeptide	1.057
Bt.22523.1.S1_at	ZFP36	zinc finger protein 36, C3H type, homolog (mouse)	1.069
Bt.22594.1.S1_at	CB457025	Accession CB457025	-1.060
Bt.22681.1.A1_at	TESK1	testis-specific kinase 1	1.079
Bt.23509.2.A1_at	LOC505766	similar to BMP-2-inducible protein kinase (BIKe)	-1.351
Bt.23677.1.A1_at	BID	BH3 interacting domain death agonist	1.031
Bt.24087.1.A1_at	COG8	component of oligomeric golgi complex 8	-1.021
Bt.24303.1.A1_at	DENR	density-regulated protein	-1.226
Bt.24328.1.S1_at	CB423395	Accession CB423395	1.088
Bt.24457.1.S1_at	SIRT1	Sirtuin (silent mating type information regulation 2 homolog) 1 (S. cerevisiae)	1.438
Bt.24476.1.A1_at	RWDD4A	RWD domain containing 4A	-1.074
Bt.2465.1.S1_at	PRPF40B	PRP40 pre-mRNA processing factor 40 homolog B (S. cerevisiae)	1.111
Bt.24827.1.A1_at	NAT12	N-acetyltransferase 12 (GCN5-related, putative)	-1.199
Bt.25157.1.A1_at	HEXIM2	hexamthylene bis-acetamide inducible 2	1.064
Bt.25267.1.A1_at	EIF2S2	Eukaryotic translation initiation factor 2, subunit 2 beta, 38kDa	-1.002
Bt.25338.1.S1_at	SNAI1	snail homolog 1 (Drosophila)	-1.106
Bt.25644.1.A1_at	CK949416	Accession CK949416	1.183
Bt.26115.1.A1_at	HYOU1	Hypoxia up-regulated 1	1.160
Bt.26915.1.S1_at	BTG1	B-cell translocation gene 1, anti-proliferative	-1.026
Bt.26957.1.S1_at	VPS39	vacuolar protein sorting 39 homolog (S. cerevisiae)	1.106
Bt.26974.1.S1_at	NR3C1	nuclear receptor subfamily 3, group C, member 1 (glucocorticoid receptor)	-1.059
Bt.27088.1.A1_at	DPH3	DPH3, KTI11 homolog (S. cerevisiae)	-1.141
Bt.27374.2.S1_at	MLL5	myeloid/lymphoid or mixed-lineage leukemia 5 (trithorax homolog, Drosophila)	1.154
Bt.27413.1.A1_at	MAP2K4	mitogen-activated protein kinase kinase 4	1.044
Bt.27459.1.A1_at	SEC22B	SEC22 vesicle trafficking protein homolog B (S. cerevisiae)	1.003
Bt.27599.1.A1_at	STAM2	signal transducing adaptor molecule (SH3 domain and ITAM motif) 2	1.076
Bt.27635.1.A1_at	INTS6	integrator complex subunit 6	1.002
Bt.27729.1.A1_at	CB430170	Accession CB430170	1.464
Bt.27999.1.S1_at	DUSP1	dual specificity phosphatase 1	-1.074
Bt.28000.1.S1_at	RSRC2	arginine/serine-rich coiled-coil 2	1.347
Bt.28007.1.A1_s_at	CK946253	Accession CK946253	1.271
Bt.28151.1.S1_at	CK972530	Accession CK972530	-1.313
Bt.28363.1.S1_at	MDM2	Mdm2 p53 binding protein homolog (mouse)	-1.072
Bt.28435.1.S1_at	VASP	vasodilator-stimulated phosphoprotein	-1.069
Bt.28552.1.A1_at	BP108971	Accession BP108971	1.051
Bt.28690.1.S1_at	IPO7	importin 7	-1.054
Bt.28894.1.A1_at	SDAD1	SDA1 domain containing 1	1.054
Bt.28916.1.A1_at	BI848867	Accession BI848867	-1.174
Bt.28944.1.A1_at	C14orf118_Hsa	chromosome 14 open reading frame 118	1.061
Bt.29337.1.A1_at	CSTF2	cleavage stimulation factor, 3' pre-RNA, subunit 2, 64kDa	-1.093
Bt.29386.1.A1_at	MAP3K7IP2	mitogen-activated protein kinase kinase kinase 7 interacting protein 2	-1.006
Bt.29682.1.S1_at	HYOU1	Hypoxia up-regulated 1	1.517
Bt.29693.1.A1_at	AW425417	Accession AW425417	1.070
Bt.3040.1.S1_at	WTAP	Wilms tumor 1 associated protein	1.091
Bt.3458.1.S1_at	ERRFI1	ERBB receptor feedback inhibitor 1	-1.014
Bt.3714.2.S1_at	CB468061	Accession CB468061	-1.105
Bt.3762.1.A1_at	CK970787	Accession CK970787	1.133
Bt.3868.1.S1_at	CK769290	Accession CK769290	-1.132
Bt.4038.1.S1_at	C9H6ORF203	chromosome 6 open reading frame 203 ortholog	-1.038
Bt.4537.2.A1_at	CB455970	Accession CB455970	-1.054
Bt.5088.1.S1_at	SPSB2	splA/ryanodine receptor domain and SOCS box containing 2	-1.154
Bt.5809.1.S1_at	C15orf39_Hsa	chromosome 15 open reading frame 39	-1.006
Bt.5917.1.S1_at	CDC42EP3	CDC42 effector protein (Rho GTPase binding) 3	-1.006
Bt.6147.3.A1_at	BF440568	Accession BF440568	1.009
Bt.6247.1.S1_at	BE663363	Accession BE663363	-1.359
Bt.6524.1.S1_at	BF440195	Accession BF440195	-1.161
Bt.676.1.S1_at	PHF13	PHD finger protein 13	1.157
Bt.793.1.S1_at	HDHD3	haloacid dehalogenase-like hydrolase domain containing 3	-1.165
Bt.8677.1.S1_at	ADRB2	adrenergic, beta-2-, receptor, surface	1.181
Bt.9109.2.A1_at	CB530546	Accession CB530546	1.076
Bt.9661.1.S1_at	DUSP7	dual specificity phosphatase 7	-1.066
Bt.9840.1.S1_at	RAB3A	RAB3A, member RAS oncogene family	-1.130
Bt.9843.1.S1_at	BM446382	Accession BM446382	-1.058
