# Supplementary material for: Gene-expression profiling of calves 6 and 9 months after inoculation with Mycobacterium avium subspecies paratuberculosis
Source: Vet Res. 2014 Oct 2;45(1):96. doi: 10.1186/s13567-014-0096-5 (PMC4198621; doi:10.1186/s13567-014-0096-5)
Supplement: Additional file 6 — List of upstream regulators and their targets in differentially expressed genes at 9 months after infection. Upstream Regulator, Molecule Type, Predicted Activation State, Activation z-score, Target molecules in dataset. [file 13567_2014_96_MOESM6_ESM.xls]

## Sheet: Sheet0
List of upstream regulators and their targets in differentially expressed genes at 9 months after infection
© 2000-2013 Ingenuity Systems, Inc. All rights reserved.
Upstream Regulator	Fold Change	Molecule Type	Predicted Activation State	Activation z-score	p-value of overlap	Target molecules in dataset
HIF1A		transcription regulator	Inhibited	-2.200	2.11E-01	ACO1,ATP2A2,CCR7,FHL3,NTRK2,SLC29A1
miR-1972 (miRNAs w/seed CAGGCCA)		mature microRNA	Inhibited	-2.200	2.65E-01	C3orf45,FPGS,MAT1A,PRDX1,ZBTB33
simvastatin		chemical drug	Inhibited	-2.184	3.28E-02	ACVR1,ANXA3,BAX,CCL3,NTRK2,STAT4
prednisolone		chemical drug	Inhibited	-2.121	9.93E-03	ATG4A,BAX,GABARAPL1,PRDX1,RPS6KB1,SNCA,TNFSF10,UTRN
miR-516a-3p (and other miRNAs w/seed GCUUCCU)		mature microRNA	Inhibited	-2.000	6.09E-02	BTBD7,STAT4,SVOP,TTC37
miR-2115-5p (miRNAs w/seed GCUUCCA)		mature microRNA	Inhibited	-2.000	8.01E-02	BTBD7,CLPTM1L,GCFC2,RPS6KB1
miR-544b (miRNAs w/seed CCUGAGG)		mature microRNA		-1.987	1.67E-01	CMTM3,CMTM7,UNC93A,UQCRFS1
POU5F1		transcription regulator		-1.982	9.98E-03	ASH2L,JARID2,PHC1,SH3GLB1,STIM1
topotecan		chemical drug		-1.982	1.02E-01	FUBP1,MAP2K5,OSBPL8,PLK3
miR-4530 (miRNAs w/seed CCAGCAG)		mature microRNA		-1.964	3.33E-01	CYB5B,ERLIN2,OGDHL,RSAD1
miR-1827 (and other miRNAs w/seed GAGGCAG)		mature microRNA		-1.951	1.00E00	COBLL1,CXADR,SPDEF,SYT9
prostaglandin E2		chemical - endogenous mammalian		-1.944	2.96E-01	BAX,CCL3,CCR7,FST,MXI1
sirolimus		chemical drug		-1.937	2.55E-01	BAX,CCR7,IL4R,LDHB,RPL15,RPS12,RPS6KB1
camptothecin		chemical toxicant		-1.800	6.07E-03	APPBP2,ARHGEF1,BAX,CCL3,CD53,CXCR5,FES,HLA-A,MAP2K5,MNAT1,OPTN,PIK3CA,TBL1X,TNK2,WNK1,ZNF408
miR-132-3p (and other miRNAs w/seed AACAGUC)		mature microRNA		-1.783	1.65E-02	ACVR1,BTBD7,CLYBL,COLQ,JOSD1,NFAT5,NREP,OSBPL8,SETD5,UBN1,VDAC2,VTI1A
miR-16-5p (and other miRNAs w/seed AGCAGCA)		mature microRNA		-1.309	3.03E-02	AHCYL2,ARL3,C2orf43,C9orf69,CDK5RAP1,CHD9,COBLL1,CRIM1,DHDDS,ERLIN2,FUBP1,GABARAPL1,GORASP2,HECTD4,JARID2,KHNYN,LEPREL1,MAP1A,MTMR3,OOEP,RAPGEF2,RHOBTB2,SLC38A1,SOS2,STIM1,TIA1,VTI1A,ZBTB33
tacrolimus		chemical drug		-1.195	4.27E-03	ARHGEF1,BATF,BAX,CDK13,CXADR,NFAT5,PA2G4,TNFSF10
miR-486-5p (and other miRNAs w/seed CCUGUAC)		mature microRNA		-1.188	3.13E-02	CXCR5,MXI1,NFAT5,NUDCD1,SLC38A1,TBL1X,VTI1A
miR-3197 (miRNAs w/seed GAGGCGC)		mature microRNA		-1.131	4.06E-02	CMTM3,FPGS,SIN3B,TMEM79
CD3		complex		-1.122	1.06E-02	BATF,CCL3,CD5,CD53,GOLGB1,IL4R,LEF1,MST1,NFAT5,PA2G4,PDIA4,S100A11,STIM1,TNFSF10,VDAC2,YY1
miR-4708-5p (miRNAs w/seed GAGAUGC)		mature microRNA		-1.119	1.04E-02	ANXA3,ATF1,CSF2RA,FST
miR-4428 (miRNAs w/seed AAGGAGA)		mature microRNA		-1.067	7.40E-03	BCDIN3D,CELF1,SCRN3,TMLHE
miR-374b-5p (and other miRNAs w/seed UAUAAUA)		mature microRNA		-1.052	1.96E-03	ADNP,BTBD7,CHD9,CRIM1,CXADR,DIP2C,FECH,HECTD4,HEG1,MED13,MEF2D,PMEPA1,PNRC1,RAB5B,SCRN3,SETD2,UBAP2L,ZDHHC5,ZMYM1
TP73		transcription regulator		-0.998	3.21E-02	BAX,ERCC2,IL4R,PNRC1,TBL1X,TRIM32
miR-3162-3p (miRNAs w/seed CCCUACC)		mature microRNA		-0.911	2.57E-02	ACVR1,GABARAPL1,OPTN,PHC1,S1PR1,SDHC
miR-124-3p (and other miRNAs w/seed AAGGCAC)		mature microRNA		-0.883	4.21E-02	ARHGEF1,BTBD7,CDK13,CXADR,DDX6,DHDDS,FPGS,GPR173,LUC7L2,NFAT5,OSBPL8,PCSK6,PER3,PIK3CA,PMEPA1,PXMP4,RAB34,RAPGEF2,RPS6KB1,SART3,SH3GLB1,SLC29A1,SOS2,SSH1,TEX261,TIA1,TMLHE,TPCN1,TRABD,UBN1,WDR81,WNK1
miR-214-3p (and other miRNAs w/seed CAGCAGG)		mature microRNA		-0.883	2.34E-02	ATP2A2,BCDIN3D,CELF1,COLQ,ERLIN2,MICU1,MTMR3,NSD1,PPIP5K1,RAB34,RAB5B,RHOBTB2,RSAD1,SNCA,TNK2,UBAP2L,USP20,VTI1A
miR-1321 (and other miRNAs w/seed AGGGAGG)		mature microRNA		-0.848	4.36E-02	AHCY,AHCYL2,HECTD4,MEF2D,MTMR3,NFAT5,SSH1,STIM1
XBP1		transcription regulator		-0.816	1.50E-02	ATF6B,ATP2A2,Gkn3,GOLGB1,GORASP2,PDIA4,S1PR1
IL4		cytokine		-0.806	4.76E-02	BAX,CCL3,CCR7,CD5,CXCR5,DGKA,EPHX1,IL4R,LEF1,PSMB8,PTPRCAP,SLC29A1,SMG7,STAT4,VTI1A
miR-24-3p (and other miRNAs w/seed GGCUCAG)		mature microRNA		-0.781	2.36E-03	AGPAT1,ATG4A,CMTM3,CXADR,FST,GPR173,HEG1,MBD6,MEN1,MTMR3,MXI1,NFAT5,NREP,PHC1,PLK3,PMEPA1,PXMP4,RAB5B,S1PR1,VTI1A
miR-3679-3p (miRNAs w/seed UUCCCCC)		mature microRNA		-0.722	2.42E-03	AUTS2,CHD9,DDX6,FST,FUBP1,GABARAPL1,PEBP1,PPP4R1,PRRC2A,SPDEF,SSTR2,TBL1X,TMLHE,TNFSF10,VTI1A
miR-4652-5p (miRNAs w/seed GGGGACU)		mature microRNA		-0.670	1.57E-02	ATF6B,LPPR2,NSD1,PXMP4,RHOBTB2,SLC38A1,TIA1,VTI1A
miR-155-5p (miRNAs w/seed UAAUGCU)		mature microRNA		-0.627	4.27E-02	C9orf69,CCL3,CHD9,FUBP1,JARID2,NFAT5,RAB34,S1PR1,TIA1,TRIM32,VTI1A,WNK1,YWHAE
miR-4763-5p (miRNAs w/seed GCCUGCC)		mature microRNA		-0.608	1.29E-02	CXCR5,DHDDS,LPPR2,MICU1,NDUFA11,PCSK6,PLEKHG2,PRDX1,PXMP4,SIN3B,SSH1,SVOP,SYT9,TEX261
miR-495-3p (and other miRNAs w/seed AACAAAC)		mature microRNA		-0.579	2.04E-02	APPBP2,CELF1,CNR1,CRIM1,CYB5B,FUBP1,JOSD1,MPRIP,NFAT5,PLEKHG2,PNRC1,PRRC2A,SDHC,SLC25A26,SNCA,TEX261,UBN1,VDAC2,VPS13D,WNK1
miR-4308 (and other miRNAs w/seed CCCUGGA)		mature microRNA		-0.564	1.04E-02	AHCYL2,APPBP2,CELF1,NRBP2,PDIA4,PPIP5K1,SH3GLB1,SVOP,WDR81
IFN alpha/beta		group		-0.555	2.20E-02	BAX,CCR7,HLA-A,TNFSF10
miR-1225-3p (miRNAs w/seed GAGCCCC)		mature microRNA		-0.552	4.79E-02	APOBR,DDX6,GORASP2,MEF2D,SLC29A1,TEX261,UBN1,UNC93A,VTI1A
miR-129-5p (miRNAs w/seed UUUUUGC)		mature microRNA		-0.529	1.52E-02	AUTS2,C9orf69,CELF1,MEF2D,MTMR3,PMEPA1,RHOBTB2,RPS6KB1,SNAPC3,SSH1,SSTR2,TBL1X,TNRC6C,ZBTB33
cyclosporin A		biologic drug		-0.529	2.67E-04	ARHGEF1,BATF,BAX,CCR7,CDK13,DGKA,FST,GSTM3,NFAT5,PA2G4,PSMB8,S100A11,TNFSF10,UTRN,VDAC2
miR-181a-5p (and other miRNAs w/seed ACAUUCA)		mature microRNA		-0.477	3.36E-02	AP1AR,ARL3,ATP2A2,CHD9,CNOT1,CNR1,CRIM1,CXADR,DIP2C,ERLIN2,JARID2,MAP1A,NFAT5,OSBPL8,PER3,RAPGEF2,RPS6KB1,S1PR1,SH3GLB1,SIN3B,TBL1X,WNK1,YY1,ZBTB33
gentamicin		chemical drug		-0.469	4.98E-03	ATIC,BAX,CDK13,HSPB1,Nrg1,PDIA4,PSMB8,SART3,SLC9A3
lenalidomide		chemical drug		-0.447	2.83E-02	AUTS2,BTBD7,CCL3,NUDCD1,UTRN
miR-133a-3p (and other miRNAs w/seed UUGGUCC)		mature microRNA		-0.421	1.43E-02	AP1AR,ARL3,ATP2A2,CDK13,CELF1,CNOT1,GABARAPL1,GPR173,NFAT5,PPIP5K1,RAB34,SMPD4,SNCA,SVOP,SYT9,TBL1X,TTYH3
miR-3691-5p (miRNAs w/seed GUGGAUG)		mature microRNA		-0.339	2.03E-02	DNMBP,PLEKHG2,TIA1,ZNF274
BCL6		transcription regulator		-0.339	2.51E-02	BAX,CCL3,CCR7,CXCR5,IL4R
miR-27a-3p (and other miRNAs w/seed UCACAGU)		mature microRNA		-0.327	4.85E-02	ADD1,APPBP2,CNOT1,CNR1,COLQ,CXADR,GLT25D2,GPR173,HEG1,MED13,MFHAS1,MXI1,NFAT5,NGFRAP1,NREP,NSD1,PDIA5,PHF13,RAPGEF2,RPS6KB1,SFSWAP,SSH1,TIA1,WNK1
miR-149-5p (miRNAs w/seed CUGGCUC)		mature microRNA		-0.323	6.55E-03	ATP2A2,CD5,CMTM3,CYB5B,JOSD1,MTMR3,NFAT5,NSD1,NTRK2,OGDHL,PHC1,PPIP5K1,RHOBTB2,TBL1X,TEX261,TNK2
6-hydroxydopamine		chemical toxicant		-0.304	4.28E-03	ACO1,BAX,CNR1,MEF2D,SNCA
miR-377-3p (miRNAs w/seed UCACACA)		mature microRNA		-0.254	2.99E-02	BTBD7,CELF1,CNR1,GPR173,MAP1A,MPRIP,MTMR3,NSD1,OGDHL,PDIA4,RPE,RPS6KB1,SETD5,STIM1,TBL1X
miR-4323 (miRNAs w/seed AGCCCCA)		mature microRNA		-0.245	1.87E-02	AHCY,BCDIN3D,DHDDS,ME3,NRBP2,NSD1,SIN3B,STIM1
miR-873-5p (and other miRNAs w/seed CAGGAAC)		mature microRNA		-0.233	1.82E-03	AHCYL2,APPBP2,CRIM1,GOLGB1,LRRC41,PER3,PPP4R1,PXMP4,SDHC,SLC25A3,TIA1,WDR6,YWHAE
miR-29b-3p (and other miRNAs w/seed AGCACCA)		mature microRNA		-0.232	4.76E-02	BTBD7,C16orf88,C9orf69,CNR1,DIP2C,ERLIN2,JARID2,JOSD1,MAT1A,NFAT5,NREP,NSD1,PER3,PHC1,SETD5,SH3GLB1,SYT9,USP34,WDR81,YWHAE,YY1,ZDHHC5
doxorubicin		chemical drug		-0.227	3.76E-02	ATP2A2,BAX,GSTM3,PMEPA1,PRDX1,PSMB8,S100A11,TNFSF10,UQCRFS1
miR-197-3p (and other miRNAs w/seed UCACCAC)		mature microRNA		-0.218	1.50E-02	ACVR1,CD53,CLYBL,DIP2C,ERLIN2,GOLGB1,RAB5B,SVOP,VTI1A
EDN1		cytokine		-0.182	3.06E-02	ATP2A2,CCR7,FST,MPRIP,Nrg1,YWHAE
cisplatin		chemical drug		-0.172	2.49E-03	BAX,CD53,DGKA,GSTM3,IL4R,LDHB,MAT1A,MTMR3,NREP,PEBP1,PIK3CA,PLK3,PSMB8,RHOBTB2,S100A11,TNFSF10,TNK2
miR-3714 (miRNAs w/seed AAGGCAG)		mature microRNA		-0.132	4.87E-02	ADNP,CMTM7,PLEKHG2,TRIM32
miR-130a-3p (and other miRNAs w/seed AGUGCAA)		mature microRNA		-0.118	7.05E-03	ACVR1,BTBD7,C9orf69,CNR1,DDX6,DIP2C,ENPP5,HEG1,JARID2,PMEPA1,PNRC1,PXMP4,RAB34,RAB5B,S1PR1,SOS2,TEX261,TNRC6C,TTYH3,UBAP2L,VPS13D,WNK1
miR-590-3p (miRNAs w/seed AAUUUUA)		mature microRNA		-0.107	4.46E-02	ADD1,APPBP2,ARL3,AUTS2,C16orf88,CDK13,CHD9,CNR1,CYFIP1,ERLIN2,GOLGB1,HEG1,MED13,MMAA,NFAT5,OPTN,OSBPL8,PPP4R1,RPL15,SH3GLB1,TNRC6C,USP34,VTI1A,WNK1
miR-4687-5p (miRNAs w/seed AGCCCUC)		mature microRNA		-0.080	1.76E-02	MTMR3,PXMP4,SDHC,SYT9,WNK1
mono-(2-ethylhexyl)phthalate		chemical toxicant		0.000	2.20E-02	ACO1,BAX,CASP8AP2,SDHC,TRIM41,UQCRFS1
STAT6		transcription regulator		0.074	6.29E-03	BAX,CCR7,DGKA,EPHX1,IL4R,S100A11,SPDEF,STAT4
miR-19b-3p (and other miRNAs w/seed GUGCAAA)		mature microRNA		0.099	5.18E-05	ADNP,BTBD7,C9orf69,CDK13,CNR1,DDX6,ENPP5,GABARAPL1,HEG1,JARID2,LMBR1,MBD6,MED13,MEF2D,MPRIP,PHF13,PIK3CA,PLXNC1,PMEPA1,PNRC1,RAB34,RAB5B,RAPGEF2,S1PR1,SIN3B,TIA1,TNRC6C,TTYH3,UBAP2L,UBN1,VPS13D,VTI1A,WNK1
miR-455-5p (and other miRNAs w/seed AUGUGCC)		mature microRNA		0.104	2.39E-02	ADNP,BCDIN3D,CDK13,MFHAS1,PLXNC1,PNRC1,S1PR1,TPCN1
miR-615-5p (and other miRNAs w/seed GGGGUCC)		mature microRNA		0.145	2.79E-02	ATG2A,AUTS2,BATF,C2orf43,CD5,MICU1,NTRK2,PMEPA1,SSH1,TNRC6C,TTYH3
tretinoin		chemical - endogenous mammalian		0.147	1.76E-02	ALDH3A1,ARHGEF1,ATP2A2,CCL3,CD53,CNR1,CSE1L,CXCR5,CYP2C18,EPHX1,FST,HSPB1,MAP2K5,MEF2D,MNAT1,MST1,NTRK2,OPTN,PLK3,PNRC1,RPS12,STAT4,TIA1,TNFSF10,TPCN1,WNK1,YWHAE
miR-208a-3p (and other miRNAs w/seed UAAGACG)		mature microRNA		0.208	4.37E-02	CHD9,CLYBL,COLQ,MED13,MTMR3,SOS2
TCR		complex		0.222	1.23E-03	ARHGEF1,BATF,CCL3,CCR7,CD5,CDK13,CXCR5,IL4R,PA2G4,PDIA4,STAT4
miR-344d-3p (and other miRNAs w/seed AUAUAAC)		mature microRNA		0.228	2.42E-02	APPBP2,ATF1,CDK13,NFAT5,NTRK2,PLEKHM2,PMEPA1,RAPGEF2,RHOBTB2,SH3GLB1,SLC25A3,TNRC6C,TTYH3,YY1,ZDHHC5
miR-3127-3p (miRNAs w/seed CCCCUUC)		mature microRNA		0.234	1.36E-02	CELF1,DDX6,DUSP23,NFAT5,PCSK6,SSH1,TMLHE,WDR81
GSK3B		kinase		0.261	2.58E-02	ATP2A2,BAX,SH3GLB1,TNFSF10
IFNA2		cytokine		0.282	2.70E-02	BAX,CCDC75,HLA-A,PHF11,STAT4,THEMIS2,TNFSF10
miR-92a-3p (and other miRNAs w/seed AUUGCAC)		mature microRNA		0.305	1.13E-02	AP1AR,ATP2A2,CHD9,CNR1,CXADR,FHL3,GPR173,HEG1,JARID2,JOSD1,MEF2D,MFHAS1,NFAT5,PMEPA1,RPL15,S1PR1,SETD5,TIA1,TPCN1,WDR81,ZDHHC5
miR-1915-3p (miRNAs w/seed CCCAGGG)		mature microRNA		0.341	4.56E-02	C9orf69,DNMBP,LRRC41,MEF2D,MICU1,MXI1,NDUFA11,SIN3B,STIM1,SVOP,TPCN1,TRIM11
miR-381-3p (and other miRNAs w/seed AUACAAG)		mature microRNA		0.417	2.95E-06	ACVR1,APPBP2,ATP2A2,BAZ1B,BTBD7,CASP8AP2,CHD9,CNOT1,CYFIP1,DDX6,DIP2C,GABARAPL1,GORASP2,HECTD4,LEF1,MED13,NFAT5,NSD1,PNRC1,PRRC2A,RBM5,SLC38A1,SNCA,UBAP2L,UBN1,USP34,UTRN,WNK1,YY1,ZBTB33
miR-153 (and other miRNAs w/seed UGCAUAG)		mature microRNA		0.437	3.79E-03	ADD1,ATP2A2,AUTS2,BTBD7,CDK13,EPC1,JARID2,JOSD1,MFHAS1,PHF13,PXMP4,RPS6KB1,SLC38A1,SNCA,SSH1,TIA1,TNRC6C,TPCN1,TTYH3,UTRN
miR-1 (and other miRNAs w/seed GGAAUGU)		mature microRNA		0.505	1.04E-02	ARL3,ASH2L,C3orf45,CRIM1,CYB5B,FUBP1,GCFC2,JARID2,JOSD1,LEF1,LMBR1,MAP1A,NFAT5,NSD1,OSBPL8,PLEKHG2,POLA2,RAPGEF2,SMG7,UBN1,UTRN
DETA-NONOate		chemical reagent		0.528	3.48E-03	ACO1,CCL3,DGKA,FPGS
miR-502-5p (miRNAs w/seed UCCUUGC)		mature microRNA		0.555	8.06E-03	APOBR,AUTS2,BABAM1,SVOP,SYT9
miR-4758-3p (miRNAs w/seed GCCCCAC)		mature microRNA		0.566	3.50E-03	ADNP,ATP2A2,CCDC137,LEF1,MAP2K5,MXI1,NRBP2,NSD1,OGDHL,RHOBTB2,STIM1,TMLHE,TRIM11
miR-423-5p (and other miRNAs w/seed GAGGGGC)		mature microRNA		0.602	2.14E-02	CMTM3,CMTM7,GPR173,MEF2D,NDUFA11,NRBP2,NSD1,PA2G4,RBM5,SIN3B,TPCN1,TRIM11,WDR81,WDYHV1
miR-3690 (miRNAs w/seed CCUGGAC)		mature microRNA		0.612	1.23E-02	AHCYL2,CYP2C18,PHC1,RPL15,TNRC6C,WDR81
miR-30c-5p (and other miRNAs w/seed GUAAACA)		mature microRNA		0.641	1.46E-02	ACVR1,ATF1,ATP2A2,BTBD7,CELF1,CHD9,DIP2C,JARID2,JOSD1,KHNYN,LMBR1,MBD6,MEF2D,MFHAS1,NFAT5,NREP,NSD1,OSBPL8,PER3,PHF13,PLXNC1,RAPGEF2,SETD5,SLC38A1,SSH1,TBL1X,TIA1,TNRC6C,UBN1
miR-148b-3p (and other miRNAs w/seed CAGUGCA)		mature microRNA		0.647	1.19E-02	ACVR1,ATP2A2,CDK13,CHD9,CNR1,DDX6,HLA-A,JARID2,LRRC41,MPRIP,NFAT5,NSD1,RAB34,S1PR1,SOS2,TNRC6C,UBAP2L,ZNF274
miR-149-3p (and other miRNAs w/seed GGGAGGG)		mature microRNA		0.693	3.04E-02	AGPAT1,CCR7,CXCR5,GPR173,MEF2D,MOB3A,PA2G4,PMEPA1,PXMP4,RAB5B,RBM5,SLC29A1,SMPD4,STIM1,TPCN1,TRABD,TTYH3,ZBTB33
let-7a-5p (and other miRNAs w/seed GAGGUAG)		mature microRNA		0.742	1.63E-02	APPBP2,ATP2A2,CCL3,CCR7,CHD9,CHMP2A,DUSP23,HECTD4,KHNYN,MARCH9,MEF2D,MTMR3,NSD1,PLXNC1,PRRC2A,RPP38,SLC38A1,SSH1,TEX261,TIA1,TNFSF10,TRABD,TRIM41,USP20,UTRN
miR-4727-3p (miRNAs w/seed UAGUGGG)		mature microRNA		0.762	3.21E-02	APPBP2,NTRK2,PA2G4,PSMB8
miR-3150a-3p (miRNAs w/seed UGGGGAG)		mature microRNA		0.812	3.04E-02	ACVR1,FHL3,MAP1A,OPTN,PA2G4,RAB5B,STIM1,XAB2,YWHAE
ionomycin		chemical reagent		0.870	2.20E-02	CCL3,DGKA,JARID2,NFAT5,TNFRSF6B,TNFSF10
MYCN		transcription regulator		0.896	1.36E-02	BAX,CRIM1,HLA-A,JARID2,MXI1,PDIA4,RPS12,YY1
miR-2278 (miRNAs w/seed AGAGCAG)		mature microRNA		0.900	3.10E-02	CRIM1,GOLGB1,GRB7,SLC38A1
IL12 (family)		group		0.924	1.70E-02	CCL3,CXCR5,STAT4,TNFSF10
ethionine		chemical toxicant		1.000	1.75E-03	MAT1A,PSMB8,S100A11,SLC25A3
miR-759 (miRNAs w/seed CAGAGUG)		mature microRNA		1.000	8.33E-03	KHNYN,PEBP1,SART3,TEX261
miR-624-3p (miRNAs w/seed ACAAGGU)		mature microRNA		1.000	8.33E-03	AP1AR,FST,NUDCD1,SLC38A1
mir-210		microRNA		1.000	2.39E-02	CASP8AP2,CDK10,CHD9,SETD2
miR-3619-3p (miRNAs w/seed GGACCAU)		mature microRNA		1.000	3.44E-02	CD5,MARCH9,MED13,SYT9
miR-31-5p (and other miRNAs w/seed GGCAAGA)		mature microRNA		1.015	1.98E-02	HLA-A,MPRIP,NFAT5,PLEKHG2,RAB5B,SIN3B,SSH1,TEX261,TIA1,UBN1,WNK1,YWHAE
NOS2		enzyme		1.195	9.09E-03	ACO1,ALDH3A1,ATP2A2,BAX,CD53,TNFSF10,TNK2
etoposide		chemical drug		1.231	4.36E-02	BAX,CCL3,PEBP1,RHOBTB2,TNFSF10
miR-3083-5p (and other miRNAs w/seed GGCUGGG)		mature microRNA		1.248	3.66E-02	ACVR1,ARL3,C16orf88,C9orf69,CMTM3,FGD3,GPR173,MEN1,MOB3A,NDUFA11,NTRK2,PPIP5K1,SETD5,SIN3B,TPCN1
GnRH-A		chemical reagent		1.342	2.71E-03	AGPAT1,CD53,FST,MNAT1,SNAPC3
miR-141-3p (and other miRNAs w/seed AACACUG)		mature microRNA		1.354	1.88E-02	ACO1,APPBP2,ATP2A2,CDK13,CELF1,CHD9,CXADR,ENPP5,LMBR1,MPRIP,NUDCD1,NXPH2,RAPGEF2,SLC25A3,STAT4,TNRC6C,WDR81,YY1
miR-4640-3p (miRNAs w/seed ACCCCCU)		mature microRNA		1.362	1.24E-02	ATF6B,BAX,MBD6,PEBP1,SETD5,TMEM79,WNK1
lipopolysaccharide		chemical drug		1.538	2.98E-03	ACO1,ACVR1,ALDH3A1,ANXA3,ATP2A2,BAX,CCL3,CCR7,CD53,CSF2RA,DDX6,FES,FST,HLA-A,HSPB1,IGSF6,IL4R,MAP2K2,NFAT5,PCSK6,PDIA4,PLK3,PRDX1,PSMB8,PTPRCAP,S1PR1,SLC29A1,SLC9A3,STAT4,TNFSF10,TNK2,UTRN,YWHAE,YY1
miR-448-3p (and other miRNAs w/seed UGCAUAU)		mature microRNA		1.554	3.51E-02	ADD1,APPBP2,ATP2A2,AUTS2,BTBD7,DDX6,JOSD1,MARCH9,MFHAS1,PXMP4,RAPGEF2,SYT9,TPCN1,TTC37,TTYH3,UTRN
miR-4472 (and other miRNAs w/seed GUGGGGG)		mature microRNA		1.660	2.92E-02	ADD1,AGPAT1,COLQ,EPHX1,GPR173,GRB7,MEF2D,SETD5,STIM1,TTYH3,USP20,ZBTB33
miR-3918 (miRNAs w/seed CAGGGCC)		mature microRNA		1.762	1.93E-01	AGPAT1,APOBR,ATP2A2,GPR173,PXMP4,RAB5B,SPDEF,USP20,WDR81
miR-1233-3p (miRNAs w/seed GAGCCCU)		mature microRNA		1.798	7.81E-03	ADD1,CCDC137,CXCR5,NTRK2,PXMP4,STIM1,TRIM41
miR-762 (and other miRNAs w/seed GGGCUGG)		mature microRNA		1.806	1.00E00	BABAM1,BAZ1B,ERCC2,GPR173,MEN1,MPRIP,NDUFA11,TRABD,TTYH3
valproic acid		chemical drug		1.820	4.14E-03	AGPAT1,COLQ,CXADR,CYP2C18,LEPREL1,MEF2D,OSBPL8,SSTR2,TBL1X,TNFSF10,YY1
miR-339-5p (and other miRNAs w/seed CCCUGUC)		mature microRNA		1.851	4.72E-02	CCR7,CELF1,JOSD1,MTMR3,NTRK2,PHC1,TMEM79,TNRC6C,WDR81
miR-760-3p (and other miRNAs w/seed GGCUCUG)		mature microRNA		1.871	6.77E-02	CYP2C18,KHNYN,LEPREL1,NSD1,NTRK2,UBN1,WDR81
miR-3594-5p (and other miRNAs w/seed CCAGGGC)		mature microRNA		1.940	4.77E-03	C9orf69,FGD3,KHNYN,MTMR3,RAB5B,RHOBTB2,SIN3B,SLC25A26,STIM1,SYT9,TNK2,TRABD,TTYH3,USP20,WDR81,ZDHHC5
miR-4695-5p (and other miRNAs w/seed AGGAGGC)		mature microRNA		1.964	3.87E-01	CHD9,CTDP1,RAB5B,TEX261
miR-183-5p (miRNAs w/seed AUGGCAC)		mature microRNA		1.970	2.33E-01	AUTS2,BAZ1B,CELF1,GPR173,LPPR2,MED13,NTRK2,OSBPL8
IL15		cytokine		1.974	1.60E-02	CCL3,CD5,CD53,LEF1,MST1,PA2G4,PDIA4,PSMB8,S100A11,TNFSF10
miR-3661 (and other miRNAs w/seed GACCUGG)		mature microRNA		1.980	1.88E-01	APPBP2,TMEM232,TPCN1,TRIM32
dopamine		chemical - endogenous mammalian		1.987	4.46E-02	BAX,CNR1,FST,SSTR2
miR-4487 (miRNAs w/seed GAGCUGG)		mature microRNA	Activated	2.000	2.30E-01	CDK10,GSTM3,KHNYN,RAB5B
miR-320b (and other miRNAs w/seed AAAGCUG)		mature microRNA	Activated	2.024	5.73E-03	ASH2L,AUTS2,CCR7,CDK13,DHDDS,DIP2C,PCSK6,PHC1,PLK3,PLXNC1,RPL15,S1PR1,SDHC,SMG7,TBL1X,TNRC6C,TRIM32,TRIM41,WNK1,ZBTB33
MYC		transcription regulator	Activated	2.115	2.01E-01	ADD1,AHCY,BAX,FECH,HLA-A,HSPB1,JARID2,LDHB,NGFRAP1,PSMB8,RPS12,SLC38A1,VDAC2,YY1
miR-150-5p (and other miRNAs w/seed CUCCCAA)		mature microRNA	Activated	2.190	4.71E-01	ACO1,GRB7,MBD6,NTRK2,STIM1
FOXO3		transcription regulator	Activated	2.194	3.84E-02	ALDH3A1,GABARAPL1,MXI1,PIK3CA,TNFSF10
miR-1260a (and other miRNAs w/seed UCCCACC)		mature microRNA	Activated	2.200	4.11E-01	ACO1,ATF6B,AUTS2,POLA2,WNK1
miR-4640-5p (and other miRNAs w/seed GGGCCAG)		mature microRNA	Activated	2.200	1.00E00	APPBP2,SMG7,TEX261,TTYH3,WDR6
miR-939-5p (miRNAs w/seed GGGGAGC)		mature microRNA	Activated	2.200	7.81E-02	CDK10,CELF1,FHL3,KHNYN,MEF2D,NTRK2,PCSK6,SIN3B,SPDEF,STIM1,TTYH3
CXCL12		cytokine	Activated	2.219	5.15E-02	BAX,CELF1,CYP2C18,RPS6KB1,TNFSF10
miR-22-3p (miRNAs w/seed AGCUGCC)		mature microRNA	Activated	2.402	3.01E-02	CDK13,CHD9,CNOT1,EPC1,ERCC2,JARID2,KHNYN,NFAT5,NSD1,NTRK2,PHC1,PHF13,RAB5B,TTYH3
miR-3175 (miRNAs w/seed GGGGAGA)		mature microRNA	Activated	2.408	1.98E-02	AGPAT1,ASH2L,FHL3,FPGS,KHNYN,MEF2D,MOB3A,PA2G4,PCSK6,RAB5B,SART3,SETD5,TEX261
miR-4283 (miRNAs w/seed GGGGCUC)		mature microRNA	Activated	2.424	4.26E-04	C9orf69,CD5,CLYBL,ERLIN2,GPR173,GSTM3,MOB3A,NSD1,PER3,PLK3,SIN3B,SMG7,TEX261,TRIM11,UNC93A,USP20
miR-1207-5p (and other miRNAs w/seed GGCAGGG)		mature microRNA	Activated	2.628	2.39E-01	ASH2L,BCDIN3D,CXCR5,GOLGB1,LPPR2,MAP2K5,PHF13,PLEKHG2,RAPGEF2,STIM1,TNK2,TRABD,WDR81
miR-202-3p (and other miRNAs w/seed GAGGUAU)		mature microRNA	Activated	3.130	1.00E00	APPBP2,ATP2A2,CCR7,CHD9,DST,KHNYN,MARCH9,TEX261,USP20,UTRN
salinosporamide A		chemical drug			1.84E-04	BAX,PEBP1,YY1
6-mercaptopurine		chemical - endogenous mammalian			1.72E-03	CCR7,TNFSF10
FSTL3		other			1.72E-03	ACVR1,FST
GSK3A		kinase			2.55E-03	BAX,TNFSF10
SOD1		enzyme			2.69E-03	ACO1,ATF1,BAX,DCXR,GSTM3,HSPB1,PSMB8,STAT4
SHC1		kinase			2.97E-03	BAX,CCR7,S1PR1
PTPN6		phosphatase			3.38E-03	BAX,CCR7,CD5
SLC5A8		transporter			3.54E-03	BAX,TNFSF10
phosphatidylcholine		chemical - endogenous mammalian			4.68E-03	BAX,MAT1A
delta-9-tetrahydrocannabinol		chemical drug			4.68E-03	CNR1,MAP2K2,NTRK2,TNFSF10
(E)-4-hydroxy-3-methyl-but-2-enyl pyrophosphate		chemical - endogenous non-mammalian			5.97E-03	CCR7,TNFSF10
desmopressin		biologic drug			7.04E-03	GOLGB1,LDHB,NFAT5,S100A11,SLC9A3
HOXA9		transcription regulator			7.57E-03	ARL3,CCL3,CELF1,DHX8,MED13,OSBPL8,PTPRCAP
FAS		transmembrane receptor			8.74E-03	APPBP2,ARHGEF1,BAX,CCL3,FES,MAP2K5,OPTN,PIK3CA,TNFSF10,TNK2,WNK1
TRPC1		ion channel			8.96E-03	BAX,SNCA
1-methyl-4-phenyl-1,2,3,6-tetrahydropyridine		chemical toxicant			1.04E-02	BAX,CNR1,FUBP1,HSPB1
rituximab		biologic drug			1.07E-02	BAX,PEBP1
polycyclic aromatic hydrocarbons		chemical toxicant			1.07E-02	ALDH3A1,BAX
SNCA	1.231	other			1.28E-02	BAX,MEF2D,SNCA,YWHAE
miR-3678-5p (miRNAs w/seed CCGUACA)		mature microRNA			1.30E-02	CXADR,TPCN1,UBAP2L
Aspp		group			1.33E-02	BAX
TLR2/3/4		group			1.33E-02	STAT4
CELSR3		G-protein coupled receptor			1.33E-02	Nrg1
VTRNA2-1		other			1.33E-02	BAX
STAT-1/2		group			1.33E-02	TNFSF10
AP1M1		transporter			1.33E-02	HLA-A
PFDN5		transcription regulator			1.33E-02	BAX
MAP1B		other			1.33E-02	MAP1A
GSTT1		enzyme			1.33E-02	GSTM3
RGS5		other			1.33E-02	BAX
GPRASP1		transporter			1.33E-02	CNR1
IFI30		enzyme			1.33E-02	HLA-A
ETF1		translation regulator			1.33E-02	UTRN
JMY		transcription regulator			1.33E-02	BAX
pomalidomide		chemical drug			1.33E-02	CCL3
nabumetone		chemical drug			1.33E-02	UTRN
4-cyano-3-methylisoquinoline		chemical - kinase inhibitor			1.33E-02	MOS
N-(2-guanidinoethyl)-5-isoquinolinesulfonamide		chemical - kinase inhibitor			1.33E-02	ALDH3A1
arachidic acid		chemical - endogenous non-mammalian			1.33E-02	SNCA
YWHAG		other			1.44E-02	BAX,UTRN
RFX1		transcription regulator			1.44E-02	ALMS1,MAP1A
pyruvic acid		chemical - endogenous mammalian			1.44E-02	BAX,TNFSF10
RFX3		transcription regulator			1.65E-02	ALMS1,MAP1A
dinoprost		chemical - endogenous mammalian			1.70E-02	ATP2A2,PDIA4,YWHAE,YY1
methylselenic acid		chemical reagent			1.87E-02	CDK10,ENPP5,EPHX1,MAP2K5,MEN1,NREP,PDIA4,ZNF274
DCN		other			1.94E-02	BAX,FST,S1PR1
entinostat		chemical drug			2.06E-02	BAX,CSF2RA,TNFSF10
miR-4427 (miRNAs w/seed CUGAAUA)		mature microRNA			2.10E-02	COBLL1,HEG1
1-methyl-4-phenylpyridinium		chemical toxicant			2.10E-02	BAX,SNCA
amphetamine		chemical drug			2.20E-02	ATF1,BAX,SNCA,STAT4
miR-4788 (miRNAs w/seed UACGGAC)		mature microRNA			2.34E-02	CYFIP1,GSTM3
miR-3607-5p (miRNAs w/seed CAUGUGA)		mature microRNA			2.45E-02	ADNP,ATP2A2,BTBD7
miR-1245b-3p (miRNAs w/seed CAGAUGA)		mature microRNA			2.45E-02	C2orf43,CXADR,SLC38A1
sodium arsenite		chemical drug			2.59E-02	AHCY,BAX,TNFSF10
PDPK1		kinase			2.60E-02	CCR7,S1PR1
stearic acid		chemical - endogenous mammalian			2.60E-02	BAX,SNCA
minoxidil		chemical drug			2.64E-02	LEF1
Mellitin		chemical - endogenous non-mammalian			2.64E-02	BAX
VX-944		chemical drug			2.64E-02	BAX
atiprimod		chemical drug			2.64E-02	BAX
Atg5		other			2.64E-02	BAX
MAGEA2/MAGEA2B		other			2.64E-02	BAX
SP6		transcription regulator			2.64E-02	LEF1
bucillamine		chemical drug			2.64E-02	BAX
ZMAT3		other			2.64E-02	BAX
mir-197		microRNA			2.64E-02	ACVR1
SALL2		transcription regulator			2.64E-02	BAX
KCND2		ion channel			2.64E-02	BAX
GDF3		growth factor			2.64E-02	PCSK6
PLIN3		other			2.64E-02	BAX
SLC2A5		transporter			2.64E-02	SLC9A3
Gm15466		other			2.64E-02	BAX
CANX		other			2.64E-02	BAX
LGALS2		other			2.64E-02	BAX
PRIMA1		other			2.64E-02	BAX
GDF11		growth factor			2.64E-02	FST
reactive nitrogen species		chemical - other			2.64E-02	BAX
XK469		chemical drug			2.64E-02	BAX
AN-207		chemical toxicant			2.64E-02	BAX
glyoxal		chemical toxicant			2.64E-02	BAX
SSR180575		chemical drug			2.64E-02	BAX
sodium arsenate		chemical toxicant			2.64E-02	PRDX1
M40403		chemical drug			2.64E-02	BAX
swainsonine		chemical - endogenous non-mammalian			2.64E-02	BAX
E64		chemical - endogenous non-mammalian			2.64E-02	TNFSF10
miR-676-3p (miRNAs w/seed UGUCCUA)		mature microRNA			2.74E-02	CRIM1,SH3GLB1,SYT9
miR-151-5p (and other miRNAs w/seed CGAGGAG)		mature microRNA			2.88E-02	CYB5B,DNMBP,NTRK2
IRF5		transcription regulator			2.88E-02	BAX,CCL3,TNFSF10
3-nitropropionic acid		chemical toxicant			3.03E-02	BAX,CNR1,LDHB
levothyroxine		chemical - endogenous mammalian			3.03E-02	ATP2A2,CYP2C18,PCSK6
IL7R		transmembrane receptor			3.13E-02	CCR7,CD5
MAT1A	1.056	enzyme			3.13E-02	BAX,MAT1A
RAG2		enzyme			3.13E-02	BAX,CD5
miR-550b-3p (miRNAs w/seed CUUACUC)		mature microRNA			3.13E-02	MXI1,TMEM232
CD5	-1.288	transmembrane receptor			3.19E-02	CCL3,CCR7,MAP2K2
Calcineurin A		group			3.42E-02	ATP2A2,UTRN
SEMA7A		transmembrane receptor			3.42E-02	BAX,IL4R
E2F5		transcription regulator			3.42E-02	BAX,PA2G4
BGN		other			3.42E-02	BAX,UTRN
L-dopa		chemical - endogenous mammalian			3.42E-02	BAX,CNR1
miR-933 (miRNAs w/seed GUGCGCA)		mature microRNA			3.51E-02	CYB5B,DGKA,PLEKHM2
alefacept		biologic drug			3.68E-02	AUTS2,MAP2K2,STAT4
miR-2276 (miRNAs w/seed CUGCAAG)		mature microRNA			3.68E-02	APPBP2,CDK13,DST
miR-1256 (miRNAs w/seed GGCAUUG)		mature microRNA			3.68E-02	CNR1,GABARAPL1,SLC25A26
PARK2		enzyme			3.71E-02	FUBP1,PRDX1
miR-668 (and other miRNAs w/seed GUCACUC)		mature microRNA			3.85E-02	MARCH9,MTMR3,PER3
thioguanine		chemical drug			3.94E-02	TNFSF10
L-tyrosine		chemical - endogenous mammalian			3.94E-02	BAX
FFAR3		G-protein coupled receptor			3.94E-02	BAX
W146		chemical reagent			3.94E-02	S1PR1
ZNF346		other			3.94E-02	BAX
PDLIM2		other			3.94E-02	STAT4
TTC5		other			3.94E-02	BAX
CMYA5		other			3.94E-02	ATP2A2
BIRC6		enzyme			3.94E-02	BAX
MYBPC3		other			3.94E-02	ATP2A2
MFN2		enzyme			3.94E-02	BAX
Ap1 gamma		group			3.94E-02	HLA-A
RNF144B		enzyme			3.94E-02	BAX
Betacatenin/TCF		complex			3.94E-02	LEF1
SIT1		other			3.94E-02	CD5
PPP1R13B		phosphatase			3.94E-02	BAX
TIAL1		transcription regulator			3.94E-02	TIA1
CCNL2		other			3.94E-02	BAX
IGL@		other			3.94E-02	IL4R
AP2A2		transporter			3.94E-02	BAX
SDCBP		enzyme			3.94E-02	PEBP1
CDON		other			3.94E-02	STIM1
UIMC1		other			3.94E-02	BAX
phenylacetic acid		chemical - endogenous mammalian			3.94E-02	HLA-A
hydrochlorothiazide		chemical drug			3.94E-02	SLC9A3
2,2'-dipyridyl		chemical toxicant			3.94E-02	NTRK2
phosphorothioate oligodeoxynucleotide		chemical - other			3.94E-02	CCL3
miR-450a-5p (miRNAs w/seed UUUGCGA)		mature microRNA			4.01E-02	ARSK,TNRC6C
TNFRSF8		transmembrane receptor			4.02E-02	CCL3,CCR7,TNFSF10
miR-4793-5p (miRNAs w/seed CAUCCUG)		mature microRNA			4.02E-02	APPBP2,BCDIN3D,TNFSF10
MAP2K3		kinase			4.02E-02	ATP2A2,BAX,RAB34
miR-1253 (miRNAs w/seed GAGAAGA)		mature microRNA			4.33E-02	MED13,RPS6KB1
TSC1		other			4.33E-02	BAX,RPS6KB1
IRF2		transcription regulator			4.39E-02	DST,PSMB8,TNFSF10
HIC1		transcription regulator			4.39E-02	FST,MAP2K5,WDR6
MTOR		kinase			4.47E-02	CCR7,RBM5,S1PR1,TNFRSF6B,TNFSF10
PAX3		transcription regulator			4.47E-02	CNR1,FUBP1,MAP2K5,SNCA,TIA1,YWHAE
phenylbutazone		chemical drug			4.57E-02	GSTM3,PSMB8,S100A11
miR-4677-5p (miRNAs w/seed UGUUCUU)		mature microRNA			4.65E-02	BTBD7,SH3GLB1
miR-325-5p (and other miRNAs w/seed CUAGUAG)		mature microRNA			4.65E-02	C2orf43,CELF1
PTPRC		phosphatase			4.65E-02	CD5,PTPRCAP
miR-4795-5p (miRNAs w/seed GAAGUGG)		mature microRNA			4.76E-02	BAZ1B,COBLL1,SLC25A26
miR-133a-5p (and other miRNAs w/seed CUGGUAA)		mature microRNA			4.76E-02	C2orf43,CHD9,COBLL1
maneb		chemical toxicant			4.76E-02	BAX,MARCH9,NFAT5
phenylephrine		chemical drug			4.76E-02	ATP2A2,FST,Nrg1
AGTR2		G-protein coupled receptor			4.97E-02	BAX,RPS6KB1
miR-518e-3p (miRNAs w/seed AAGCGCU)		mature microRNA			4.97E-02	AUTS2,CLPTM1L
PRKD1		kinase			4.97E-02	CD5,MEF2D
